# Supplementary material for: 6-Benzyl-3,4-dimeth­oxy-10-methyl­pyrido[2′,1′:2,3]imidazo[4,5-c]isoquinolin-5(6H)-one
Source: Acta Crystallogr Sect E Struct Rep Online. 2009 Sep 12;65(Pt 10):o2464–5. doi: 10.1107/S1600536809035806 (PMC2970274; doi:10.1107/S1600536809035806)
Supplement: Supplementary file 1 [file e-65-o2464-sup1.cif]

##############################################################################
###                                                                        ###
###        Electronic paper (Acta Crystallographica Section E)             ###
###                                                                        ###
##############################################################################
#                                                                            #
# This CIF contains the data in a paper accepted for publication in Acta     #
# Crystallographica Section E. It conforms to the requirements of Notes      #
# for Authors for Section E, and has been peer reviewed under the auspices   #
# of the IUCr Commission on Journals.                                        #
#                                                                            #
# Full details of the Crystallographic Information File format               #
# are given in the paper "The Crystallographic Information File (CIF):       #
# a New Standard Archive File for Crystallography" by S. R. Hall, F. H.      #
# Allen and I. D. Brown [Acta Cryst. (1991), A47, 655-685].                  #
#                                                                            #
# The current version of the core CIF dictionary is obtainable from          #
# ftp://ftp.iucr.org/pub/cif_core.dic. The current version number is 2.4.    #
#                                                                            #
# Software is freely available for graphical display of the structure(s) in  #
# this CIF.  For information consult the CIF home page http://www.iucr.org/  #
# cif/home.html                                                              #
#                                                                            #
# This file may be used for bona fide research purposes within the           #
# scientific community so long as proper attribution is given to the journal # 
# article from which it was obtained.                                        #
#                                                                            #
##############################################################################
                                             
data_global
_audit_creation_method     SHELXL-97
_journal_date_recd_electronic     2009-05-13
_journal_date_accepted     2009-09-04
_journal_name_full     'Acta Crystallographica, Section E'
_journal_year     2009
_journal_volume     65
_journal_issue     10
_journal_page_first     o2464
_journal_page_last     o2465
_journal_paper_category     QO
_journal_coeditor_code     LX2108
_publ_contact_author_name     'Kathrin Meindl'
_publ_contact_author_address
;Institut f\"ur Anorganische Chemie
Universit\"at G\"ottingen
Tammannstrasse 4
37077 G\"ottingen
Germany
;
_publ_contact_author_email     meindl@shelx.uni-ac.gwdg.de
_publ_contact_author_fax     (+49)511-39-22582
_publ_section_title
;\
6-Benzyl-3,4-dimethoxy-9-methylpyrido[2',1':2,3]imidazo[4,5-<i>c</i>]\
isoquinolin-5(6<i>H</i>)-one
;
loop_
    _publ_author_name
    _publ_author_address
    'Meindl, Kathrin'
;
Institut f\"ur Anorganische Chemie
Universit\"at G\"ottingen
Tammannstrasse 4
37077 G\"ottingen
Germany
;
    'Stern, Daniel'
;
Institut f\"ur Anorganische Chemie
Universit\"at G\"ottingen
Tammannstrasse 4
37077 G\"ottingen
Germany
;
    'Mert-Balci, Fadime'
;
Bioorganische Chemie
Institut f\"ur Chemie
Universit\"at Hohenheim
Garbenstrasse 30
70599 Stuttgart
Germany
;
    'Beifuss, Uwe'
;
Bioorganische Chemie
Institut f\"ur Chemie
Universit\"at Hohenheim
Garbenstrasse 30
70599 Stuttgart
Germany
;
data_I
_chemical_name_systematic
;
\
6-Benzyl-3,4-dimethoxy-9-methylpyrido[2',1':2,3]imidazo[4,5-<i>c</i>]\
isoquinolin-5(6<i>H</i>)-one
;
_chemical_name_common     ?
_chemical_formula_moiety     'C24 H21 N3 O3'
_chemical_formula_sum     'C24 H21 N3 O3'
_chemical_formula_iupac     'C24 H21 N3 O3'
_chemical_formula_weight     399.44
_chemical_melting_point     ?
_symmetry_cell_setting     monoclinic
_symmetry_space_group_name_H-M     'P 21'
_symmetry_space_group_name_Hall     'P 2yb'
loop_
    _symmetry_equiv_pos_as_xyz
    'x, y, z'
    '-x, y+1/2, -z'
_cell_length_a     8.3650(17)
_cell_length_b     7.0500(14)
_cell_length_c     15.983(3)
_cell_angle_alpha     90.00
_cell_angle_beta     92.27(3)
_cell_angle_gamma     90.00
_cell_volume     941.8(3)
_cell_formula_units_Z     2
_cell_measurement_reflns_used     6111
_cell_measurement_theta_min     2.7
_cell_measurement_theta_max     28.4
_cell_measurement_temperature     100(2)
_exptl_crystal_description     block
_exptl_crystal_colour     orange
_exptl_crystal_size_max     0.35
_exptl_crystal_size_mid     0.20
_exptl_crystal_size_min     0.20
_exptl_crystal_density_diffrn     1.408
_exptl_crystal_density_meas     ?
_exptl_crystal_density_method     'not measured'
_exptl_crystal_F_000     420
_exptl_absorpt_coefficient_mu     0.095
_exptl_absorpt_correction_type     multi-scan
_exptl_absorpt_process_details     '(SADABS; Bruker, 2006)'
_exptl_absorpt_correction_T_min     0.9646
_exptl_absorpt_correction_T_max     0.9813
_exptl_special_details
;
Intensities were measured with a Bruker <i>APEX</i> II area detector
;
_diffrn_ambient_temperature     100(2)
_diffrn_radiation_type     MoK\a
_diffrn_radiation_wavelength     0.71073
_diffrn_radiation_source     'fine-focus sealed tube'
_diffrn_radiation_monochromator     graphite
_diffrn_measurement_device_type     'Bruker APEXII'
_diffrn_measurement_method     \w
_diffrn_detector_area_resol_mean     8.3333
_diffrn_reflns_number     16260
_diffrn_reflns_av_R_equivalents     0.0209
_diffrn_reflns_av_sigmaI/netI     0.0171
_diffrn_reflns_theta_min     2.44
_diffrn_reflns_theta_max     28.51
_diffrn_reflns_theta_full     25.00
_diffrn_measured_fraction_theta_max     0.957
_diffrn_measured_fraction_theta_full     0.999
_diffrn_reflns_limit_h_min     -10
_diffrn_reflns_limit_h_max     11
_diffrn_reflns_limit_k_min     -9
_diffrn_reflns_limit_k_max     9
_diffrn_reflns_limit_l_min     -21
_diffrn_reflns_limit_l_max     21
_diffrn_standards_number     0
_diffrn_standards_interval_count     0
_diffrn_standards_interval_time     0
_diffrn_standards_decay_%     0
_refine_special_details
;
Refinement of <i>F</i>^2^ against ALL reflections. The weighted <i>R</i>-factor
<i>wR</i> and goodness of fit <i>S</i> are based on <i>F</i>^2^, conventional
<i>R</i>-factors <i>R</i> are based on <i>F</i>, with <i>F</i> set to zero for
negative <i>F</i>^2^. The threshold expression of <i>F</i>^2^ >
\s(<i>F</i>^2^) is used only for calculating <i>R</i>-factors(gt) <i>etc</i>.
and is not relevant to the choice of reflections for refinement.
<i>R</i>-factors based on <i>F</i>^2^ are statistically about twice as large
as those based on <i>F</i>, and <i>R</i>- factors based on ALL data will be
even larger.
;
_reflns_number_total     4479
_reflns_number_gt     4383
_reflns_threshold_expression     I>2\s(I)
_refine_ls_structure_factor_coef     Fsqd
_refine_ls_matrix_type     full
_refine_ls_R_factor_all     0.0304
_refine_ls_R_factor_gt     0.0297
_refine_ls_wR_factor_gt     0.0795
_refine_ls_wR_factor_ref     0.0801
_refine_ls_goodness_of_fit_ref     1.057
_refine_ls_restrained_S_all     1.057
_refine_ls_number_reflns     4479
_refine_ls_number_parameters     274
_refine_ls_number_restraints     1
_refine_ls_hydrogen_treatment     constr
_refine_ls_weighting_scheme     calc
_refine_ls_weighting_details
         'calc w=1/[\s^2^(Fo^2^)+(0.0521P)^2^+0.1311P] where P=(Fo^2^+2Fc^2^)/3'
_atom_sites_solution_hydrogens     difmap
_atom_sites_solution_primary     direct
_atom_sites_solution_secondary     difmap
_refine_ls_shift/su_max     ?
_refine_ls_shift/su_max_lt     0.001
_refine_ls_shift/su_mean     0.000
_refine_diff_density_max     0.233
_refine_diff_density_min     -0.204
_refine_ls_extinction_method     none
_refine_ls_extinction_coef     ?
_refine_ls_abs_structure_details     'Flack (1983)'
_refine_ls_abs_structure_Flack     0.2(6)
loop_
    _atom_type_symbol
    _atom_type_description
    _atom_type_scat_dispersion_real
    _atom_type_scat_dispersion_imag
    _atom_type_scat_source
    'C' 'C' 0.0033 0.0000
                         'International Tables Vol C Tables 4.2.6.8 and 6.1.1.4'
    'H' 'H' 0.0000 0.0000
                         'International Tables Vol C Tables 4.2.6.8 and 6.1.1.4'
    'N' 'N' 0.0061 0.0000
                         'International Tables Vol C Tables 4.2.6.8 and 6.1.1.4'
    'O' 'O' 0.0106 0.0000
                         'International Tables Vol C Tables 4.2.6.8 and 6.1.1.4'
_computing_data_collection     'APEX2 (Bruker, 2006)'
_computing_cell_refinement     'SAINT (Bruker, 2006)'
_computing_data_reduction     'SAINT (Bruker, 2006)'
_computing_structure_solution     'SHELXS97 (Sheldrick, 2008)'
_computing_structure_refinement     'SHELXL97 (Sheldrick, 2008)'
_computing_molecular_graphics     'SHELXTL (Sheldrick, 2008)'
_computing_publication_material     'SHELXL97 (Sheldrick, 2008)'
loop_
    _atom_site_type_symbol
    _atom_site_label
    _atom_site_fract_x
    _atom_site_fract_y
    _atom_site_fract_z
    _atom_site_U_iso_or_equiv
    _atom_site_adp_type
    _atom_site_calc_flag
    _atom_site_refinement_flags
    _atom_site_occupancy
    _atom_site_disorder_assembly
    _atom_site_disorder_group
    O O1 0.10209(10) -0.19983(13) 0.60571(5) 0.02146(17) Uani d . 1 . .
    O O2 0.00203(10) -0.51480(13) 0.68116(5) 0.02068(17) Uani d . 1 . .
    O O3 -0.16121(10) -0.64479(12) 0.80584(5) 0.02256(18) Uani d . 1 . .
    N N1 0.16148(11) 0.18429(14) 0.89977(6) 0.0188(2) Uani d . 1 . .
    N N2 0.28372(11) 0.29948(15) 0.78537(6) 0.01719(18) Uani d . 1 . .
    N N3 0.19436(11) 0.04583(14) 0.68445(5) 0.01692(19) Uani d . 1 . .
    C C1 0.11724(12) -0.12940(17) 0.67556(7) 0.0167(2) Uani d . 1 . .
    C C2 0.05157(13) -0.21455(17) 0.75221(6) 0.0163(2) Uani d . 1 . .
    C C3 -0.01653(12) -0.39733(17) 0.74838(6) 0.0174(2) Uani d . 1 . .
    C C4 -0.09563(13) -0.46934(17) 0.81773(7) 0.0187(2) Uani d . 1 . .
    C C5 -0.10004(13) -0.36386(18) 0.89150(7) 0.0196(2) Uani d . 1 . .
    H H5A -0.1545 -0.4124 0.9379 0.024 Uiso calc R 1 . .
    C C6 -0.02551(13) -0.18914(17) 0.89725(7) 0.0186(2) Uani d . 1 . .
    H H6A -0.0260 -0.1206 0.9484 0.022 Uiso calc R 1 . .
    C C7 0.05077(12) -0.11180(17) 0.82860(7) 0.0163(2) Uani d . 1 . .
    C C8 0.13440(12) 0.06634(16) 0.83200(6) 0.0167(2) Uani d . 1 . .
    C C9 0.24986(13) 0.32389(17) 0.87093(7) 0.0181(2) Uani d . 1 . .
    C C10 0.31098(13) 0.48761(18) 0.91234(7) 0.0197(2) Uani d . 1 . .
    H H10A 0.2867 0.5093 0.9691 0.024 Uiso calc R 1 . .
    C C11 0.40443(13) 0.61520(17) 0.87209(7) 0.0210(2) Uani d . 1 . .
    C C12 0.44105(14) 0.57844(18) 0.78680(8) 0.0221(2) Uani d . 1 . .
    H H12A 0.5087 0.6638 0.7588 0.027 Uiso calc R 1 . .
    C C13 0.38171(14) 0.42520(17) 0.74504(7) 0.0202(2) Uani d . 1 . .
    H H13A 0.4072 0.4041 0.6884 0.024 Uiso calc R 1 . .
    C C14 0.20519(13) 0.13373(16) 0.76184(7) 0.0169(2) Uani d . 1 . .
    C C15 0.25250(13) 0.13309(17) 0.60803(6) 0.0176(2) Uani d . 1 . .
    H H15A 0.2373 0.2721 0.6112 0.021 Uiso calc R 1 . .
    H H15B 0.1874 0.0860 0.5593 0.021 Uiso calc R 1 . .
    C C16 0.42737(13) 0.09168(16) 0.59426(7) 0.0168(2) Uani d . 1 . .
    C C17 0.48763(14) 0.12660(17) 0.51524(7) 0.0199(2) Uani d . 1 . .
    H H17A 0.4187 0.1738 0.4714 0.024 Uiso calc R 1 . .
    C C18 0.64788(14) 0.09259(18) 0.50067(8) 0.0245(2) Uani d . 1 . .
    H H18A 0.6879 0.1175 0.4470 0.029 Uiso calc R 1 . .
    C C19 0.74952(14) 0.02273(19) 0.56382(9) 0.0269(3) Uani d . 1 . .
    H H19A 0.8587 -0.0014 0.5534 0.032 Uiso calc R 1 . .
    C C20 0.69096(15) -0.0119(2) 0.64258(9) 0.0269(3) Uani d . 1 . .
    H H20A 0.7605 -0.0588 0.6863 0.032 Uiso calc R 1 . .
    C C21 0.53069(14) 0.02215(17) 0.65755(7) 0.0216(2) Uani d . 1 . .
    H H21A 0.4914 -0.0023 0.7114 0.026 Uiso calc R 1 . .
    C C22 -0.13252(15) -0.51842(19) 0.62248(8) 0.0253(2) Uani d . 1 . .
    H H22A -0.1096 -0.6038 0.5761 0.038 Uiso calc R 1 . .
    H H22B -0.1525 -0.3903 0.6007 0.038 Uiso calc R 1 . .
    H H22C -0.2273 -0.5636 0.6506 0.038 Uiso calc R 1 . .
    C C23 -0.23837(15) -0.72755(19) 0.87505(8) 0.0253(3) Uani d . 1 . .
    H H23A -0.2809 -0.8524 0.8589 0.038 Uiso calc R 1 . .
    H H23B -0.3263 -0.6454 0.8915 0.038 Uiso calc R 1 . .
    H H23C -0.1610 -0.7417 0.9223 0.038 Uiso calc R 1 . .
    C C24 0.47030(15) 0.7900(2) 0.91476(8) 0.0273(3) Uani d . 1 . .
    H H24A 0.4605 0.7778 0.9754 0.041 Uiso calc R 1 . .
    H H24B 0.4101 0.9013 0.8946 0.041 Uiso calc R 1 . .
    H H24C 0.5833 0.8050 0.9020 0.041 Uiso calc R 1 . .
loop_
    _atom_site_aniso_label
    _atom_site_aniso_U_11
    _atom_site_aniso_U_22
    _atom_site_aniso_U_33
    _atom_site_aniso_U_12
    _atom_site_aniso_U_13
    _atom_site_aniso_U_23
    O1 0.0245(4) 0.0245(4) 0.0156(4) -0.0009(3) 0.0033(3) -0.0029(3)
    O2 0.0243(4) 0.0195(4) 0.0182(4) 0.0043(3) 0.0001(3) -0.0029(3)
    O3 0.0264(4) 0.0185(4) 0.0230(4) -0.0020(3) 0.0031(3) 0.0031(3)
    N1 0.0191(4) 0.0215(5) 0.0156(4) 0.0032(4) -0.0004(3) -0.0014(4)
    N2 0.0173(4) 0.0184(4) 0.0160(4) 0.0033(4) 0.0008(3) -0.0005(4)
    N3 0.0181(4) 0.0199(5) 0.0129(4) 0.0010(4) 0.0027(3) 0.0003(4)
    C1 0.0141(4) 0.0207(5) 0.0152(5) 0.0038(4) 0.0025(4) 0.0010(4)
    C2 0.0148(4) 0.0196(5) 0.0146(5) 0.0047(4) 0.0007(4) 0.0011(4)
    C3 0.0161(5) 0.0200(5) 0.0159(5) 0.0049(4) 0.0000(4) 0.0002(4)
    C4 0.0166(5) 0.0188(5) 0.0207(5) 0.0030(4) -0.0007(4) 0.0026(4)
    C5 0.0172(5) 0.0239(6) 0.0181(5) 0.0037(4) 0.0038(4) 0.0038(4)
    C6 0.0193(5) 0.0226(5) 0.0142(4) 0.0049(4) 0.0022(4) 0.0003(4)
    C7 0.0144(5) 0.0197(5) 0.0147(4) 0.0040(4) 0.0006(4) 0.0006(4)
    C8 0.0156(5) 0.0201(5) 0.0143(5) 0.0045(4) 0.0012(4) -0.0001(4)
    C9 0.0174(5) 0.0217(6) 0.0152(5) 0.0054(4) -0.0001(4) 0.0002(4)
    C10 0.0191(5) 0.0228(6) 0.0171(5) 0.0045(4) -0.0013(4) -0.0033(4)
    C11 0.0182(5) 0.0198(6) 0.0246(5) 0.0045(4) -0.0028(4) -0.0030(5)
    C12 0.0210(5) 0.0206(6) 0.0246(5) 0.0018(4) 0.0006(4) 0.0009(4)
    C13 0.0215(5) 0.0196(5) 0.0196(5) 0.0022(4) 0.0027(4) 0.0020(4)
    C14 0.0166(5) 0.0184(5) 0.0156(5) 0.0033(4) 0.0003(4) 0.0000(4)
    C15 0.0176(5) 0.0215(5) 0.0139(4) 0.0018(4) 0.0021(4) 0.0020(4)
    C16 0.0174(5) 0.0148(5) 0.0182(5) -0.0001(4) 0.0020(4) -0.0016(4)
    C17 0.0218(5) 0.0170(5) 0.0212(5) -0.0004(4) 0.0037(4) -0.0002(4)
    C18 0.0253(6) 0.0177(5) 0.0313(6) -0.0036(5) 0.0114(5) -0.0005(5)
    C19 0.0171(5) 0.0208(6) 0.0433(7) -0.0013(4) 0.0058(5) -0.0043(5)
    C20 0.0216(6) 0.0241(6) 0.0346(6) 0.0039(5) -0.0052(5) -0.0017(5)
    C21 0.0230(5) 0.0211(6) 0.0205(5) 0.0031(4) -0.0004(4) -0.0011(4)
    C22 0.0304(6) 0.0237(6) 0.0214(5) -0.0029(5) -0.0042(4) -0.0009(5)
    C23 0.0236(6) 0.0234(6) 0.0290(6) -0.0007(5) 0.0042(5) 0.0065(5)
    C24 0.0243(6) 0.0246(6) 0.0327(6) -0.0004(5) -0.0018(5) -0.0076(5)
_geom_special_details
;
All e.s.d.'s (except the e.s.d. in the dihedral angle between two l.s. planes)
are estimated using the full covariance matrix. The cell e.s.d.'s are taken
into account individually in the estimation of e.s.d.'s in distances, angles
and torsion angles; correlations between e.s.d.'s in cell parameters are only
used when they are defined by crystal symmetry. An approximate (isotropic)
treatment of cell e.s.d.'s is used for estimating e.s.d.'s involving l.s.
planes.
;
loop_
    _geom_bond_atom_site_label_1
    _geom_bond_atom_site_label_2
    _geom_bond_site_symmetry_2
    _geom_bond_distance
    _geom_bond_publ_flag
    O1 C1 . 1.2238(14) ?
    O2 C3 . 1.3702(14) ?
    O2 C22 . 1.4364(14) ?
    O3 C4 . 1.3634(14) ?
    O3 C23 . 1.4273(15) ?
    N1 C9 . 1.3246(16) ?
    N1 C8 . 1.3772(14) ?
    N2 C13 . 1.3838(15) ?
    N2 C14 . 1.3852(16) ?
    N2 C9 . 1.4180(14) ?
    N3 C14 . 1.3833(14) ?
    N3 C1 . 1.3983(15) ?
    N3 C15 . 1.4675(14) ?
    C1 C2 . 1.4888(15) ?
    C2 C3 . 1.4093(17) ?
    C2 C7 . 1.4198(15) ?
    C3 C4 . 1.4080(15) ?
    C4 C5 . 1.3956(16) ?
    C5 C6 . 1.3820(18) ?
    C5 H5A . 0.9500 ?
    C6 C7 . 1.4015(16) ?
    C6 H6A . 0.9500 ?
    C7 C8 . 1.4376(16) ?
    C8 C14 . 1.3735(15) ?
    C9 C10 . 1.4160(17) ?
    C10 C11 . 1.3689(18) ?
    C10 H10A . 0.9500 ?
    C11 C12 . 1.4325(16) ?
    C11 C24 . 1.5027(17) ?
    C12 C13 . 1.3538(17) ?
    C12 H12A . 0.9500 ?
    C13 H13A . 0.9500 ?
    C15 C16 . 1.5162(15) ?
    C15 H15A . 0.9900 ?
    C15 H15B . 0.9900 ?
    C16 C21 . 1.3932(16) ?
    C16 C17 . 1.4001(16) ?
    C17 C18 . 1.3905(16) ?
    C17 H17A . 0.9500 ?
    C18 C19 . 1.384(2) ?
    C18 H18A . 0.9500 ?
    C19 C20 . 1.3905(19) ?
    C19 H19A . 0.9500 ?
    C20 C21 . 1.3920(17) ?
    C20 H20A . 0.9500 ?
    C21 H21A . 0.9500 ?
    C22 H22A . 0.9800 ?
    C22 H22B . 0.9800 ?
    C22 H22C . 0.9800 ?
    C23 H23A . 0.9800 ?
    C23 H23B . 0.9800 ?
    C23 H23C . 0.9800 ?
    C24 H24A . 0.9800 ?
    C24 H24B . 0.9800 ?
    C24 H24C . 0.9800 ?
loop_
    _geom_angle_atom_site_label_1
    _geom_angle_atom_site_label_2
    _geom_angle_atom_site_label_3
    _geom_angle_site_symmetry_1
    _geom_angle_site_symmetry_3
    _geom_angle
    _geom_angle_publ_flag
    C3 O2 C22 . . 114.36(9) ?
    C4 O3 C23 . . 117.04(10) ?
    C9 N1 C8 . . 104.57(9) ?
    C13 N2 C14 . . 134.21(10) ?
    C13 N2 C9 . . 121.07(10) ?
    C14 N2 C9 . . 104.68(9) ?
    C14 N3 C1 . . 120.01(9) ?
    C14 N3 C15 . . 122.98(10) ?
    C1 N3 C15 . . 116.91(9) ?
    O1 C1 N3 . . 118.80(10) ?
    O1 C1 C2 . . 123.97(11) ?
    N3 C1 C2 . . 117.16(9) ?
    C3 C2 C7 . . 119.22(10) ?
    C3 C2 C1 . . 119.65(10) ?
    C7 C2 C1 . . 121.08(10) ?
    O2 C3 C4 . . 118.08(11) ?
    O2 C3 C2 . . 121.91(10) ?
    C4 C3 C2 . . 119.82(10) ?
    O3 C4 C5 . . 125.26(11) ?
    O3 C4 C3 . . 114.61(10) ?
    C5 C4 C3 . . 120.13(11) ?
    C6 C5 C4 . . 120.28(11) ?
    C6 C5 H5A . . 119.9 ?
    C4 C5 H5A . . 119.9 ?
    C5 C6 C7 . . 120.85(10) ?
    C5 C6 H6A . . 119.6 ?
    C7 C6 H6A . . 119.6 ?
    C6 C7 C2 . . 119.51(11) ?
    C6 C7 C8 . . 123.11(10) ?
    C2 C7 C8 . . 117.35(10) ?
    C14 C8 N1 . . 111.75(10) ?
    C14 C8 C7 . . 119.75(10) ?
    N1 C8 C7 . . 128.45(10) ?
    N1 C9 C10 . . 129.72(10) ?
    N1 C9 N2 . . 112.40(10) ?
    C10 C9 N2 . . 117.88(10) ?
    C11 C10 C9 . . 121.21(10) ?
    C11 C10 H10A . . 119.4 ?
    C9 C10 H10A . . 119.4 ?
    C10 C11 C12 . . 118.42(11) ?
    C10 C11 C24 . . 122.11(11) ?
    C12 C11 C24 . . 119.46(11) ?
    C13 C12 C11 . . 121.70(12) ?
    C13 C12 H12A . . 119.2 ?
    C11 C12 H12A . . 119.2 ?
    C12 C13 N2 . . 119.60(11) ?
    C12 C13 H13A . . 120.2 ?
    N2 C13 H13A . . 120.2 ?
    C8 C14 N3 . . 124.06(11) ?
    C8 C14 N2 . . 106.58(10) ?
    N3 C14 N2 . . 129.36(10) ?
    N3 C15 C16 . . 113.18(9) ?
    N3 C15 H15A . . 108.9 ?
    C16 C15 H15A . . 108.9 ?
    N3 C15 H15B . . 108.9 ?
    C16 C15 H15B . . 108.9 ?
    H15A C15 H15B . . 107.8 ?
    C21 C16 C17 . . 118.79(11) ?
    C21 C16 C15 . . 122.45(10) ?
    C17 C16 C15 . . 118.75(10) ?
    C18 C17 C16 . . 120.31(11) ?
    C18 C17 H17A . . 119.8 ?
    C16 C17 H17A . . 119.8 ?
    C19 C18 C17 . . 120.50(12) ?
    C19 C18 H18A . . 119.7 ?
    C17 C18 H18A . . 119.7 ?
    C18 C19 C20 . . 119.63(11) ?
    C18 C19 H19A . . 120.2 ?
    C20 C19 H19A . . 120.2 ?
    C19 C20 C21 . . 120.10(12) ?
    C19 C20 H20A . . 119.9 ?
    C21 C20 H20A . . 119.9 ?
    C20 C21 C16 . . 120.65(11) ?
    C20 C21 H21A . . 119.7 ?
    C16 C21 H21A . . 119.7 ?
    O2 C22 H22A . . 109.5 ?
    O2 C22 H22B . . 109.5 ?
    H22A C22 H22B . . 109.5 ?
    O2 C22 H22C . . 109.5 ?
    H22A C22 H22C . . 109.5 ?
    H22B C22 H22C . . 109.5 ?
    O3 C23 H23A . . 109.5 ?
    O3 C23 H23B . . 109.5 ?
    H23A C23 H23B . . 109.5 ?
    O3 C23 H23C . . 109.5 ?
    H23A C23 H23C . . 109.5 ?
    H23B C23 H23C . . 109.5 ?
    C11 C24 H24A . . 109.5 ?
    C11 C24 H24B . . 109.5 ?
    H24A C24 H24B . . 109.5 ?
    C11 C24 H24C . . 109.5 ?
    H24A C24 H24C . . 109.5 ?
    H24B C24 H24C . . 109.5 ?
loop_
    _geom_hbond_atom_site_label_D
    _geom_hbond_atom_site_label_H
    _geom_hbond_atom_site_label_A
    _geom_hbond_site_symmetry_A
    _geom_hbond_distance_DH
    _geom_hbond_distance_HA
    _geom_hbond_distance_DA
    _geom_hbond_angle_DHA
    C5 H5A N1 2_547 0.95 2.68 3.4126(16) 133.9
    C18 H18A O1 2_656 0.95 2.36 3.1127(16) 135.8
    C19 H19A O1 1_655 0.95 2.58 3.3840(16) 142.3
