# Supplementary material for: 6-Benzyl-3,4-dimeth­oxy-10-methyl­pyrido[2′,1′:2,3]imidazo[4,5-c]isoquinolin-5(6H)-one
Source: Acta Crystallogr Sect E Struct Rep Online. 2009 Sep 12;65(Pt 10):o2464–5. doi: 10.1107/S1600536809035806 (PMC2970274; doi:10.1107/S1600536809035806)
Supplement: Supplementary file 2 [file e-65-o2464-Isup2.hkl]

# 
# h,k,l, Fc-squared, Fo-squared, sigma(Fo-squared) and status flag 
# 
data_I
_shelx_title ' fm138a in P2(1)' 
_shelx_refln_list_code          4 
_shelx_F_calc_maximum      105.21 
_exptl_crystal_F_000       420.00 
_reflns_d_resolution_high  0.7445 
 
loop_ 
 _symmetry_equiv_pos_as_xyz 
 'x, y, z' 
 '-x, y+1/2, -z' 
 
_cell_length_a     8.3650 
_cell_length_b     7.0500 
_cell_length_c    15.9830 
_cell_angle_alpha  90.000 
_cell_angle_beta   92.272 
_cell_angle_gamma  90.000 
 
_shelx_F_squared_multiplier     1.000 
 
loop_ 
 _refln_index_h 
 _refln_index_k 
 _refln_index_l 
 _refln_F_squared_calc 
 _refln_F_squared_meas 
 _refln_F_squared_sigma 
 _refln_observed_status 
   1  -9   0        4.62        5.32      0.58 o 
   2  -9   0        7.30       10.08      0.92 o 
   0  -8   0       47.22       41.19      1.26 o 
   1  -8   0        7.84        6.75      0.48 o 
   2  -8   0        5.04        4.63      0.59 o 
   3  -8   0       30.42       30.88      0.98 o 
   4  -8   0       47.37       44.98      1.22 o 
   5  -8   0       37.69       40.62      1.57 o 
   1  -7   0       91.42       79.99      1.24 o 
   2  -7   0        3.87        3.23      0.31 o 
   3  -7   0        1.05        1.74      0.29 o 
   4  -7   0       31.10       30.67      1.03 o 
   5  -7   0       30.84       31.86      0.98 o 
   6  -7   0       16.61       18.42      0.72 o 
   7  -7   0       22.73       22.25      1.03 o 
   0  -6   0      477.80      452.92      6.19 o 
   1  -6   0      166.80      170.05      1.98 o 
   2  -6   0       91.04       80.24      1.23 o 
   3  -6   0      149.77      131.15      1.80 o 
   4  -6   0      194.79      177.74      2.31 o 
   5  -6   0      108.73      108.82      1.72 o 
   6  -6   0       44.31       42.15      0.98 o 
   7  -6   0       17.34       18.32      0.79 o 
   8  -6   0       29.80       31.52      1.03 o 
   1  -5   0       57.75       66.79      1.02 o 
   2  -5   0       23.73       26.37      0.51 o 
   3  -5   0      352.40      346.97      3.39 o 
   4  -5   0       76.34       69.02      1.15 o 
   5  -5   0      410.87      382.22      4.23 o 
   6  -5   0       18.45       20.03      0.61 o 
   7  -5   0       40.02       39.77      0.96 o 
   8  -5   0       75.98       77.49      1.61 o 
   9  -5   0       69.62       82.60      3.37 o 
   0  -4   0     2150.74     2337.37     24.43 o 
   1  -4   0       33.07       34.73      0.45 o 
   2  -4   0       41.03       42.22      1.17 o 
   3  -4   0      153.72      147.33      1.63 o 
   4  -4   0      236.83      228.82      2.64 o 
   5  -4   0      132.82      128.11      1.72 o 
   6  -4   0       83.45       82.34      1.50 o 
   7  -4   0        9.62        8.54      0.51 o 
   8  -4   0        5.26        6.07      0.80 o 
   9  -4   0       36.68       38.43      1.82 o 
   1  -3   0     1143.51     1198.02      8.95 o 
   2  -3   0      445.90      483.92      3.99 o 
   3  -3   0       78.24       82.91      0.90 o 
   4  -3   0       23.00       21.42      0.49 o 
   5  -3   0       25.05       20.95      0.48 o 
   6  -3   0       75.36       70.70      1.12 o 
   7  -3   0       78.18       77.44      1.37 o 
   8  -3   0       72.26       76.55      1.29 o 
   9  -3   0        7.66       10.36      0.92 o 
  10  -3   0        5.16        7.22      1.37 o 
   0  -2   0     1504.66     1542.53     16.22 o 
   1  -2   0     1204.22     1241.63      9.19 o 
   2  -2   0       24.81       22.56      0.32 o 
   3  -2   0      492.09      517.23      4.23 o 
   4  -2   0       45.11       43.14      0.90 o 
   5  -2   0      130.27      124.44      2.79 o 
   6  -2   0      101.35       97.02      1.37 o 
   7  -2   0       43.00       42.96      1.11 o 
   8  -2   0        2.82        2.69      0.30 o 
   9  -2   0      112.61      117.47      2.32 o 
  10  -2   0       55.93       55.37      2.18 o 
   1  -1   0      513.46      524.17      4.17 o 
   2  -1   0    10871.31    10500.65    124.92 o 
   3  -1   0     1705.15     1720.21     14.57 o 
   4  -1   0      327.77      330.97      2.84 o 
   5  -1   0       90.87       86.39      1.03 o 
   6  -1   0        5.05        3.25      0.22 o 
   7  -1   0        5.01        3.82      0.30 o 
   8  -1   0       61.90       57.25      1.20 o 
   9  -1   0        0.59        0.46      0.31 o 
  10  -1   0        8.75       10.18      0.75 o 
   1   0   0     1751.15     1561.06     82.41 o 
   2   0   0       13.89       20.89      0.29 o 
   3   0   0      558.57      568.96      4.98 o 
   4   0   0       93.66       99.92      1.08 o 
   5   0   0       20.13       20.14      0.40 o 
   6   0   0        0.44        0.95      0.19 o 
   7   0   0      158.74      150.71      2.18 o 
   8   0   0       93.14       89.26      2.14 o 
   9   0   0       17.62       18.86      0.83 o 
  10   0   0        1.44        1.59      0.38 o 
   1   1   0      514.15      528.14      5.62 o 
   2   1   0    10875.33    10604.40    131.01 o 
   3   1   0     1706.03     1739.07     16.21 o 
   4   1   0      327.93      335.44      3.39 o 
   5   1   0       90.93       87.12      1.30 o 
   6   1   0        5.05        3.08      0.25 o 
   7   1   0        5.04        3.97      0.45 o 
   8   1   0       61.96       60.55      1.60 o 
   9   1   0        0.60        0.33      0.29 o 
  10   1   0        8.78        9.12      0.88 o 
   0   2   0     1505.73     1579.82     33.94 o 
   1   2   0     1203.86     1260.06     15.27 o 
   2   2   0       24.82       22.90      0.48 o 
   3   2   0      491.27      517.81      5.63 o 
   4   2   0       45.28       44.24      0.69 o 
   5   2   0      130.74      127.61      1.42 o 
   6   2   0      101.47       98.13      1.34 o 
   7   2   0       43.12       42.21      1.17 o 
   8   2   0        2.80        2.29      0.38 o 
   9   2   0      112.71      118.36      2.95 o 
  10   2   0       56.00       58.16      2.12 o 
   1   3   0     1143.17     1202.06     14.76 o 
   2   3   0      445.21      485.60      5.41 o 
   3   3   0       78.25       85.56      1.05 o 
   4   3   0       22.93       21.19      0.55 o 
   5   3   0       25.19       22.83      0.62 o 
   6   3   0       75.37       73.27      1.31 o 
   7   3   0       78.04       79.00      2.00 o 
   8   3   0       72.46       71.79      2.22 o 
   9   3   0        7.65        9.90      0.92 o 
  10   3   0        5.15        7.09      1.06 o 
   0   4   0     2151.89     2340.53     51.40 o 
   1   4   0       33.11       35.28      1.48 o 
   2   4   0       41.04       44.36      0.89 o 
   3   4   0      153.62      149.25      2.03 o 
   4   4   0      237.28      234.16      2.97 o 
   5   4   0      132.50      125.43      2.20 o 
   6   4   0       83.54       81.22      1.68 o 
   7   4   0        9.65        8.59      0.85 o 
   8   4   0        5.25        4.62      0.53 o 
   9   4   0       36.84       37.11      1.58 o 
   1   5   0       57.92       66.04      1.81 o 
   2   5   0       23.83       25.95      1.06 o 
   3   5   0      352.62      342.19      5.06 o 
   4   5   0       76.13       69.23      1.54 o 
   5   5   0      410.90      387.55      5.45 o 
   6   5   0       18.44       19.25      0.81 o 
   7   5   0       40.10       40.65      1.49 o 
   8   5   0       75.92       78.58      2.27 o 
   9   5   0       69.66       80.86      2.45 o 
   0   6   0      476.92      443.80     11.35 o 
   1   6   0      167.13      171.35      3.75 o 
   2   6   0       90.78       81.05      2.21 o 
   3   6   0      149.72      129.81      3.84 o 
   4   6   0      194.88      175.50      4.25 o 
   5   6   0      109.04      107.65      2.78 o 
   6   6   0       44.26       41.33      1.63 o 
   7   6   0       17.38       17.22      1.24 o 
   8   6   0       29.81       30.94      2.25 o 
   1   7   0       91.50       77.52      2.29 o 
   2   7   0        3.87        3.04      0.57 o 
   3   7   0        1.07        1.26      0.44 o 
   4   7   0       30.99       30.96      1.56 o 
   5   7   0       30.86       31.43      1.56 o 
   6   7   0       16.58       17.70      1.28 o 
   7   7   0       22.82       19.74      1.41 o 
   0   8   0       47.25       37.43      2.37 o 
   1   8   0        7.85        5.62      0.94 o 
   2   8   0        5.03        5.19      0.60 o 
   3   8   0       30.34       30.11      1.17 o 
   4   8   0       47.49       48.34      2.87 o 
   5   8   0       37.49       38.31      1.76 o 
   1   9   0        4.63        4.99      1.12 o 
   2   9   0        7.31        9.46      1.62 o 
   3   9   0        7.45       10.48      1.62 o 
  -2  -9   1        3.20        3.32      0.62 o 
  -1  -9   1        3.54        2.90      0.49 o 
   0  -9   1       19.92       18.76      0.95 o 
   1  -9   1       23.14       19.52      1.02 o 
   2  -9   1       17.31       17.20      1.19 o 
   3  -9   1       38.21       40.18      2.37 o 
  -5  -8   1        8.40        8.28      0.74 o 
  -4  -8   1      108.92      116.04      2.65 o 
  -3  -8   1       24.01       21.70      0.99 o 
  -2  -8   1        1.08        1.52      0.38 o 
  -1  -8   1       67.22       66.37      1.30 o 
   0  -8   1       50.24       49.51      1.00 o 
   1  -8   1       52.95       53.17      1.02 o 
   2  -8   1       86.11       82.92      1.68 o 
   3  -8   1        6.74        6.49      0.53 o 
   4  -8   1       12.90       14.66      0.78 o 
   5  -8   1       25.26       27.29      1.41 o 
  -7  -7   1       18.54       18.69      1.28 o 
  -6  -7   1       17.52       17.84      0.72 o 
  -5  -7   1      128.48      127.32      2.21 o 
  -4  -7   1       56.63       53.69      1.28 o 
  -3  -7   1       42.03       42.86      1.09 o 
  -2  -7   1       35.61       31.40      0.90 o 
  -1  -7   1      340.65      315.09      3.32 o 
   0  -7   1      141.99      135.71      1.75 o 
   1  -7   1      126.45      120.48      1.61 o 
   2  -7   1      117.78      101.93      1.45 o 
   3  -7   1        4.23        4.22      0.42 o 
   4  -7   1       54.79       52.88      1.26 o 
   5  -7   1       24.49       27.16      0.90 o 
   6  -7   1       80.65       75.70      1.70 o 
   7  -7   1       65.07       65.96      2.58 o 
  -8  -6   1        4.59        5.41      0.49 o 
  -7  -6   1        6.83        5.85      0.65 o 
  -6  -6   1        5.44        5.36      0.42 o 
  -5  -6   1       11.34       11.25      0.55 o 
  -4  -6   1      106.48      107.52      1.61 o 
  -3  -6   1      280.13      259.69      3.05 o 
  -2  -6   1       32.39       33.18      0.68 o 
  -1  -6   1      110.45      102.85      1.37 o 
   0  -6   1        6.36        6.74      0.35 o 
   1  -6   1       49.78       51.02      0.88 o 
   2  -6   1       75.38       74.10      1.16 o 
   3  -6   1      112.14       91.24      1.40 o 
   4  -6   1       17.68       20.24      0.63 o 
   5  -6   1      101.52      100.87      1.68 o 
   6  -6   1       61.13       62.36      1.23 o 
   7  -6   1        5.69        6.30      0.46 o 
   8  -6   1       26.39       24.09      1.04 o 
  -9  -5   1       40.56       42.67      2.25 o 
  -8  -5   1       62.68       59.18      1.37 o 
  -7  -5   1        8.61        7.00      0.64 o 
  -6  -5   1        5.81        5.25      0.37 o 
  -5  -5   1      128.84      120.53      1.71 o 
  -4  -5   1      362.26      359.82      3.95 o 
  -3  -5   1       25.27       23.18      0.71 o 
  -2  -5   1       66.89       66.76      0.88 o 
  -1  -5   1       59.09       54.46      0.76 o 
   0  -5   1       37.62       36.57      0.66 o 
   1  -5   1       45.64       46.19      0.67 o 
   2  -5   1      411.58      407.12      3.59 o 
   3  -5   1        7.60        7.87      0.34 o 
   4  -5   1      114.28      104.45      1.52 o 
   5  -5   1       19.89       21.53      0.62 o 
   6  -5   1       51.09       44.71      0.99 o 
   7  -5   1       11.85       11.49      0.64 o 
   8  -5   1       29.74       31.59      0.98 o 
   9  -5   1        5.81        5.56      0.75 o 
  -9  -4   1       17.58       18.99      1.24 o 
  -8  -4   1       56.44       54.18      1.23 o 
  -7  -4   1      189.84      187.90      2.71 o 
  -6  -4   1       87.42       81.97      1.32 o 
  -5  -4   1       31.52       28.44      0.68 o 
  -4  -4   1       98.65       93.30      1.33 o 
  -3  -4   1       19.81       25.13      0.49 o 
  -2  -4   1       65.49       64.60      0.93 o 
  -1  -4   1      121.48      126.11      1.30 o 
   0  -4   1        8.24        8.88      0.23 o 
   1  -4   1      916.82      967.76      7.30 o 
   2  -4   1       45.30       43.51      0.62 o 
   3  -4   1       16.61       20.51      0.46 o 
   4  -4   1      187.61      169.56      1.86 o 
   5  -4   1      183.34      179.78      2.22 o 
   6  -4   1      102.32       97.78      1.47 o 
   7  -4   1       16.14       14.60      0.62 o 
   8  -4   1       32.17       35.02      1.00 o 
   9  -4   1       14.13       16.90      0.88 o 
 -10  -3   1        0.33        1.01      0.48 o 
  -9  -3   1        8.23        9.86      0.88 o 
  -8  -3   1       57.07       57.86      1.09 o 
  -7  -3   1       91.88       94.73      1.42 o 
  -6  -3   1       11.04       12.12      0.44 o 
  -5  -3   1      175.53      174.54      1.89 o 
  -4  -3   1      114.33      118.82      1.21 o 
  -3  -3   1      353.89      384.09      3.26 o 
  -2  -3   1      898.87      939.07      7.48 o 
  -1  -3   1      577.04      607.32      4.99 o 
   0  -3   1      135.97      131.72      1.16 o 
   1  -3   1     1060.62     1071.17      7.99 o 
   2  -3   1      363.21      413.72      3.42 o 
   3  -3   1       93.93      102.76      1.77 o 
   4  -3   1      136.95      136.12      1.37 o 
   5  -3   1      468.09      460.56      4.29 o 
   6  -3   1      106.86      104.84      1.46 o 
   7  -3   1      141.47      138.02      1.86 o 
   8  -3   1       57.83       58.50      1.22 o 
   9  -3   1      151.84      162.45      2.54 o 
  10  -3   1        8.04        6.30      0.79 o 
 -10  -2   1       20.61       20.11      0.95 o 
  -9  -2   1       61.07       58.24      1.53 o 
  -8  -2   1       70.25       67.29      1.60 o 
  -7  -2   1       26.01       27.56      0.65 o 
  -6  -2   1      334.81      335.73      3.60 o 
  -5  -2   1       21.46       24.21      0.52 o 
  -4  -2   1       77.09       77.54      0.83 o 
  -3  -2   1      125.60      118.57      1.13 o 
  -2  -2   1      313.78      324.70      2.70 o 
  -1  -2   1      495.04      495.07      3.75 o 
   0  -2   1     2958.80     2925.20     33.29 o 
   1  -2   1     1791.58     1875.50     12.98 o 
   2  -2   1       74.10       77.17      0.78 o 
   3  -2   1      556.72      579.07      4.72 o 
   4  -2   1     5079.53     5337.28     86.00 o 
   5  -2   1      533.19      528.42      4.79 o 
   6  -2   1       41.61       38.91      0.75 o 
   7  -2   1      153.54      155.34      2.01 o 
   8  -2   1       15.64       14.57      0.54 o 
   9  -2   1        2.28        2.96      0.37 o 
  10  -2   1      191.32      202.73      3.54 o 
 -10  -1   1       73.69       76.41      1.85 o 
  -9  -1   1       31.44       30.74      1.05 o 
  -8  -1   1      148.19      143.30      2.16 o 
  -7  -1   1       71.57       75.72      1.17 o 
  -6  -1   1        6.39        5.94      0.29 o 
  -5  -1   1      178.69      202.29      2.03 o 
  -4  -1   1      987.14     1025.40      8.95 o 
  -3  -1   1      849.48      901.65      7.22 o 
  -2  -1   1     2096.94     2147.85     25.43 o 
  -1  -1   1      191.72      173.97      1.47 o 
   0  -1   1      150.05      139.75      1.19 o 
   1  -1   1      983.98     1060.14      8.36 o 
   2  -1   1    11067.25    11406.55    251.83 o 
   3  -1   1     1387.13     1441.52     12.28 o 
   4  -1   1      101.35      103.19      1.14 o 
   5  -1   1      486.68      469.35      4.30 o 
   6  -1   1       53.09       60.07      0.84 o 
   7  -1   1      214.58      207.35      2.46 o 
   8  -1   1       19.07       19.29      0.68 o 
   9  -1   1       67.13       66.08      1.37 o 
  10  -1   1       17.36       17.19      1.11 o 
 -10   0   1        0.01        0.26      0.31 o 
  -9   0   1        0.63        0.56      0.31 o 
  -8   0   1      126.45      114.84      1.85 o 
  -7   0   1       61.81       59.65      1.15 o 
  -6   0   1       17.44       19.96      0.56 o 
  -5   0   1       38.57       35.04      0.64 o 
  -4   0   1       68.87       73.92      0.86 o 
  -3   0   1      102.01      119.10      1.20 o 
  -2   0   1      218.18      204.45      1.86 o 
  -1   0   1      921.50      869.65     11.88 o 
   1   0   1     4902.33     4549.56     65.80 o 
   2   0   1      204.53      202.09      2.02 o 
   3   0   1      206.35      226.34      2.10 o 
   4   0   1      143.85      157.99      1.59 o 
   5   0   1      259.96      275.24      3.32 o 
   6   0   1       31.67       27.21      0.60 o 
   7   0   1        2.44        2.84      0.38 o 
   8   0   1        4.93        5.66      0.45 o 
   9   0   1      102.39      106.32      1.87 o 
  10   0   1        6.11        5.89      0.57 o 
  11   0   1        3.51        6.36      1.12 o 
 -10   1   1       73.57       69.75      2.24 o 
  -9   1   1       31.51       30.07      1.35 o 
  -8   1   1      147.93      137.40      2.86 o 
  -7   1   1       71.65       74.22      1.32 o 
  -6   1   1        6.32        5.59      0.40 o 
  -5   1   1      179.00      203.23      2.27 o 
  -4   1   1      986.17     1039.71      9.84 o 
  -3   1   1      849.74      910.76      8.59 o 
  -2   1   1     2097.82     2137.84     22.31 o 
  -1   1   1      192.14      175.96      2.28 o 
   0   1   1      149.93      140.91      1.83 o 
   1   1   1      984.59     1074.53     10.05 o 
   2   1   1    11068.82    11177.00    296.28 o 
   3   1   1     1386.78     1458.06     12.51 o 
   4   1   1      101.51      103.29      1.12 o 
   5   1   1      486.36      477.51      4.79 o 
   6   1   1       52.99       58.29      1.09 o 
   7   1   1      214.67      207.13      3.13 o 
   8   1   1       18.98       17.69      0.64 o 
   9   1   1       67.02       63.62      1.35 o 
  10   1   1       17.35       16.59      1.19 o 
 -10   2   1       20.58       20.38      1.31 o 
  -9   2   1       61.10       59.87      1.93 o 
  -8   2   1       70.14       64.35      1.93 o 
  -7   2   1       25.99       28.33      0.91 o 
  -6   2   1      334.85      342.71      4.09 o 
  -5   2   1       21.39       23.41      0.47 o 
  -4   2   1       77.10       77.45      1.18 o 
  -3   2   1      125.54      119.23      1.36 o 
  -2   2   1      313.90      326.51      3.25 o 
  -1   2   1      495.27      502.79      7.51 o 
   0   2   1     2959.52     2887.68     30.45 o 
   1   2   1     1791.49     1886.69     22.92 o 
   2   2   1       74.38       77.84      0.93 o 
   3   2   1      557.24      582.45      5.66 o 
   4   2   1     5080.51     5174.16     49.42 o 
   5   2   1      533.06      532.48      5.34 o 
   6   2   1       41.61       38.82      0.75 o 
   7   2   1      153.59      157.09      2.25 o 
   8   2   1       15.70       16.70      1.18 o 
   9   2   1        2.31        2.38      0.40 o 
  10   2   1      191.42      202.45      6.36 o 
 -10   3   1        0.33        0.19      0.44 o 
  -9   3   1        8.12        8.22      1.19 o 
  -8   3   1       57.43       54.64      1.76 o 
  -7   3   1       92.04       94.80      2.18 o 
  -6   3   1       11.04       11.74      0.52 o 
  -5   3   1      175.33      178.00      2.35 o 
  -4   3   1      114.42      119.67      1.69 o 
  -3   3   1      354.03      387.08      3.88 o 
  -2   3   1      898.39      928.24     10.09 o 
  -1   3   1      577.16      614.03      7.69 o 
   0   3   1      136.08      135.89      2.03 o 
   1   3   1     1061.98     1062.27     13.20 o 
   2   3   1      363.89      418.59      5.37 o 
   3   3   1       94.12       99.68      1.22 o 
   4   3   1      137.41      136.34      1.83 o 
   5   3   1      467.98      456.90      8.35 o 
   6   3   1      106.95      106.13      1.70 o 
   7   3   1      141.48      136.10      2.46 o 
   8   3   1       57.77       60.01      1.85 o 
   9   3   1      152.13      157.35      3.69 o 
  10   3   1        8.07        5.61      1.00 o 
  -9   4   1       17.54       18.20      3.24 o 
  -8   4   1       56.37       54.88      1.79 o 
  -7   4   1      190.01      190.80      2.74 o 
  -6   4   1       87.34       84.90      1.72 o 
  -5   4   1       31.48       26.93      1.23 o 
  -4   4   1       98.80       97.08      1.59 o 
  -3   4   1       19.77       23.90      0.60 o 
  -2   4   1       65.44       64.13      1.05 o 
  -1   4   1      121.80      130.30      1.96 o 
   0   4   1        8.18        9.09      1.00 o 
   1   4   1      916.78      952.08     12.97 o 
   2   4   1       45.40       44.18      0.93 o 
   3   4   1       16.70       20.75      0.57 o 
   4   4   1      187.13      167.38      2.30 o 
   5   4   1      183.52      178.76      2.87 o 
   6   4   1      102.44       95.24      1.86 o 
   7   4   1       16.16       13.92      0.95 o 
   8   4   1       32.26       31.99      1.36 o 
   9   4   1       14.15       18.02      1.23 o 
  -9   5   1       40.63       43.90      1.76 o 
  -8   5   1       62.73       61.71      1.97 o 
  -7   5   1        8.58        6.54      0.58 o 
  -6   5   1        5.81        4.31      0.45 o 
  -5   5   1      128.74      118.48      2.18 o 
  -4   5   1      362.77      357.20      5.28 o 
  -3   5   1       25.23       22.95      0.81 o 
  -2   5   1       66.68       68.00      1.85 o 
  -1   5   1       59.07       51.63      1.59 o 
   0   5   1       37.60       37.88      1.28 o 
   1   5   1       45.63       46.36      1.45 o 
   2   5   1      411.46      399.62      7.15 o 
   3   5   1        7.53        7.24      0.50 o 
   4   5   1      114.13      104.90      2.42 o 
   5   5   1       19.91       22.69      0.81 o 
   6   5   1       51.07       45.37      1.92 o 
   7   5   1       11.75       12.42      0.92 o 
   8   5   1       29.62       29.41      1.49 o 
   9   5   1        5.85        6.36      1.12 o 
  -8   6   1        4.63        2.37      0.75 o 
  -7   6   1        6.81        7.09      0.83 o 
  -6   6   1        5.45        5.86      0.75 o 
  -5   6   1       11.30       11.81      1.31 o 
  -4   6   1      106.55      110.91      2.23 o 
  -3   6   1      280.21      257.06      4.12 o 
  -2   6   1       32.51       31.12      1.32 o 
  -1   6   1      110.33      101.63      2.56 o 
   0   6   1        6.32        6.12      0.71 o 
   1   6   1       49.80       51.56      1.72 o 
   2   6   1       75.20       72.42      2.37 o 
   3   6   1      111.96       92.04      1.97 o 
   4   6   1       17.70       20.04      0.98 o 
   5   6   1      101.41      100.21      2.81 o 
   6   6   1       61.03       58.00      1.98 o 
   7   6   1        5.70        4.87      1.00 o 
   8   6   1       26.37       25.63      1.41 o 
  -7   7   1       18.52       15.76      1.93 o 
  -6   7   1       17.52       16.89      1.50 o 
  -5   7   1      128.19      125.55      3.26 o 
  -4   7   1       56.49       53.67      2.00 o 
  -3   7   1       42.01       44.11      2.72 o 
  -2   7   1       35.67       30.43      1.62 o 
  -1   7   1      340.64      304.64      6.13 o 
   0   7   1      141.56      129.39      3.26 o 
   1   7   1      126.70      116.38      3.04 o 
   2   7   1      117.69      100.39      2.73 o 
   3   7   1        4.22        4.04      0.89 o 
   4   7   1       54.77       54.17      2.06 o 
   5   7   1       24.60       23.50      1.28 o 
   6   7   1       80.72       74.78      2.42 o 
  -5   8   1        8.37        6.50      0.83 o 
  -4   8   1      109.24      119.86      4.30 o 
  -3   8   1       23.93       22.09      1.38 o 
  -2   8   1        1.08        1.28      0.52 o 
  -1   8   1       67.35       69.82      2.29 o 
   0   8   1       50.20       51.62      2.12 o 
   1   8   1       53.01       51.63      1.98 o 
   2   8   1       85.98       80.83      2.56 o 
   3   8   1        6.70        6.78      0.67 o 
   4   8   1       12.92       11.36      1.06 o 
   5   8   1       25.28       25.44      1.45 o 
  -3   9   1       15.44       17.00      1.32 o 
  -2   9   1        3.19        3.88      0.69 o 
  -1   9   1        3.56        3.99      1.00 o 
   0   9   1       19.86       20.01      1.45 o 
   1   9   1       23.24       25.83      2.12 o 
   2   9   1       17.23       17.74      1.68 o 
  -1  -9   2       17.14       17.52      1.75 o 
   0  -9   2       47.76       49.98      2.06 o 
   1  -9   2       65.44       73.66      1.85 o 
   2  -9   2       26.06       27.80      1.37 o 
   3  -9   2       10.71       10.48      1.37 o 
  -5  -8   2       28.04       28.38      1.15 o 
  -4  -8   2       83.46       87.87      1.81 o 
  -3  -8   2       33.76       32.94      1.08 o 
  -2  -8   2       46.16       46.88      1.22 o 
  -1  -8   2       77.31       74.96      1.40 o 
   0  -8   2        9.02        7.40      0.46 o 
   1  -8   2      120.70      122.14      1.74 o 
   2  -8   2       48.87       52.03      1.40 o 
   3  -8   2        9.80       10.54      0.68 o 
   4  -8   2       15.28       15.83      0.83 o 
   5  -8   2       21.16       23.18      1.28 o 
  -7  -7   2       37.15       42.21      2.62 o 
  -6  -7   2        0.66        0.35      0.26 o 
  -5  -7   2      102.72      107.44      2.40 o 
  -4  -7   2       79.91       76.87      1.59 o 
  -3  -7   2       19.95       18.72      0.72 o 
  -2  -7   2       62.07       61.67      1.32 o 
  -1  -7   2       91.18       87.01      1.30 o 
   0  -7   2       77.08       73.07      1.15 o 
   1  -7   2       88.79       86.37      1.31 o 
   2  -7   2        0.40        0.25      0.17 o 
   3  -7   2        6.75        6.65      0.48 o 
   4  -7   2       35.10       35.32      1.06 o 
   5  -7   2       58.77       62.46      1.43 o 
   6  -7   2       98.49      104.70      2.03 o 
   7  -7   2       11.53       10.70      0.95 o 
  -8  -6   2        0.23        1.28      0.48 o 
  -7  -6   2       28.49       28.61      0.92 o 
  -6  -6   2       13.32       14.81      0.62 o 
  -5  -6   2        0.15        0.31      0.19 o 
  -4  -6   2       21.36       19.28      0.75 o 
  -3  -6   2      241.02      223.86      2.72 o 
  -2  -6   2      174.96      165.09      2.42 o 
  -1  -6   2       82.08       83.57      1.19 o 
   0  -6   2       25.99       26.12      0.60 o 
   1  -6   2       84.83       83.84      1.19 o 
   2  -6   2       20.11       20.26      0.55 o 
   3  -6   2      239.18      218.37      2.64 o 
   4  -6   2      122.78      103.41      1.57 o 
   5  -6   2      222.85      211.28      2.72 o 
   6  -6   2       49.91       46.91      1.04 o 
   7  -6   2        8.22        6.69      0.52 o 
   8  -6   2        3.00        3.71      0.89 o 
  -9  -5   2       19.74       25.08      1.75 o 
  -8  -5   2        9.73        9.11      0.72 o 
  -7  -5   2      133.34      131.70      2.17 o 
  -6  -5   2       20.28       20.32      0.61 o 
  -5  -5   2      102.47       94.12      1.45 o 
  -4  -5   2        6.30        5.47      0.34 o 
  -3  -5   2      134.16      139.20      1.82 o 
  -2  -5   2      410.66      414.11      3.93 o 
  -1  -5   2      175.51      171.24      1.73 o 
   0  -5   2       91.51       96.52      1.23 o 
   1  -5   2      104.26      100.05      1.15 o 
   2  -5   2      200.71      206.57      2.03 o 
   3  -5   2      202.92      195.97      2.13 o 
   4  -5   2       47.12       45.65      0.97 o 
   5  -5   2      440.75      415.84      4.55 o 
   6  -5   2       75.85       66.57      1.22 o 
   7  -5   2       41.19       38.19      1.26 o 
   8  -5   2        6.19        5.95      0.50 o 
   9  -5   2       11.77       11.04      1.81 o 
  -9  -4   2       23.16       25.83      1.32 o 
  -8  -4   2       66.28       63.12      1.60 o 
  -7  -4   2        5.43        4.25      0.49 o 
  -6  -4   2      268.99      266.78      3.10 o 
  -5  -4   2      102.79      103.32      1.48 o 
  -4  -4   2       36.93       38.40      0.76 o 
  -3  -4   2      316.24      329.61      3.11 o 
  -2  -4   2      505.70      506.73      4.66 o 
  -1  -4   2       64.70       62.52      0.78 o 
   0  -4   2       75.58       92.92      0.92 o 
   1  -4   2      885.83      927.48     10.40 o 
   2  -4   2      348.32      368.23      3.24 o 
   3  -4   2       67.10       69.21      0.94 o 
   4  -4   2       10.36       10.02      0.36 o 
   5  -4   2      133.15      124.36      1.71 o 
   6  -4   2      341.28      330.29      3.75 o 
   7  -4   2      139.24      138.21      2.20 o 
   8  -4   2       30.31       32.09      1.40 o 
   9  -4   2       86.58       93.66      1.84 o 
  10  -4   2        8.53        9.98      1.37 o 
 -10  -3   2       17.07       12.22      1.10 o 
  -9  -3   2       45.96       45.05      2.93 o 
  -8  -3   2      289.94      290.81      3.77 o 
  -7  -3   2      132.80      130.91      1.77 o 
  -6  -3   2        8.46        9.68      0.42 o 
  -5  -3   2       16.41       19.07      0.46 o 
  -4  -3   2      231.25      237.43      2.36 o 
  -3  -3   2       26.43       23.99      0.39 o 
  -2  -3   2       11.92       15.91      0.30 o 
  -1  -3   2      227.35      214.26      1.70 o 
   0  -3   2     1513.95     1611.14     12.01 o 
   1  -3   2      767.49      787.69      5.57 o 
   2  -3   2       81.06       91.92      0.89 o 
   3  -3   2      156.65      175.21      1.64 o 
   4  -3   2       56.19       57.31      0.74 o 
   5  -3   2      199.55      185.17      1.81 o 
   6  -3   2     1546.46     1501.87     14.31 o 
   7  -3   2        0.81        0.80      0.26 o 
   8  -3   2      154.51      153.99      2.09 o 
   9  -3   2        6.83        7.42      0.56 o 
  10  -3   2        7.60        9.54      1.68 o 
 -10  -2   2      205.45      216.99      3.80 o 
  -9  -2   2      248.99      247.38      3.93 o 
  -8  -2   2        6.46        7.72      0.59 o 
  -7  -2   2       16.76       17.77      0.71 o 
  -6  -2   2       18.90       18.37      0.51 o 
  -5  -2   2      186.17      190.93      1.99 o 
  -4  -2   2      129.87      134.61      1.23 o 
  -3  -2   2      217.56      230.92      1.90 o 
  -2  -2   2     1281.72     1249.64      9.87 o 
  -1  -2   2     1006.98     1006.36      7.45 o 
   0  -2   2      936.74      944.16      7.02 o 
   1  -2   2      721.18      720.02      5.07 o 
   2  -2   2      496.21      505.75      4.13 o 
   3  -2   2      577.31      577.94      4.74 o 
   4  -2   2      751.03      772.63      6.80 o 
   5  -2   2      766.01      813.28      7.34 o 
   6  -2   2      184.96      180.27      1.95 o 
   7  -2   2        9.46        7.56      0.42 o 
   8  -2   2      114.01      116.13      1.70 o 
   9  -2   2       60.52       60.25      1.35 o 
  10  -2   2        7.39        7.95      0.59 o 
 -10  -1   2       87.43       92.23      2.09 o 
  -9  -1   2       20.12       17.12      0.98 o 
  -8  -1   2      124.61      121.35      2.28 o 
  -7  -1   2       66.56       70.65      1.29 o 
  -6  -1   2       54.98       57.24      0.83 o 
  -5  -1   2      490.05      480.95      4.40 o 
  -4  -1   2      394.71      403.61      3.70 o 
  -3  -1   2      390.17      397.45      3.30 o 
  -2  -1   2      779.24      822.19      6.59 o 
  -1  -1   2      408.88      436.51      3.29 o 
   0  -1   2     3424.75     3313.61     23.15 o 
   1  -1   2     5664.30     5492.44     42.39 o 
   2  -1   2     8474.57     8260.89    164.01 o 
   3  -1   2     1088.72     1101.78      9.47 o 
   4  -1   2      168.88      179.38      1.80 o 
   5  -1   2      200.76      214.93      2.17 o 
   6  -1   2      569.86      561.23      5.11 o 
   7  -1   2       32.40       33.12      0.89 o 
   8  -1   2       30.66       30.25      0.75 o 
   9  -1   2       11.97       12.83      0.67 o 
  10  -1   2       11.90       10.57      0.79 o 
 -10   0   2        0.71        0.67      0.36 o 
  -9   0   2       21.59       18.16      0.85 o 
  -8   0   2       22.83       31.67      1.00 o 
  -7   0   2      405.31      363.92      4.38 o 
  -6   0   2       86.45       99.30      1.19 o 
  -5   0   2      242.17      263.16      2.53 o 
  -4   0   2        0.01        0.91      0.12 o 
  -3   0   2       70.11       78.82      0.92 o 
  -2   0   2      838.06      887.66      7.60 o 
  -1   0   2     3597.39     3923.89    147.59 o 
   0   0   2     3718.47     3082.53     48.91 o 
   1   0   2     1561.51     1498.35     18.54 o 
   2   0   2     2436.98     2574.88     55.21 o 
   3   0   2      191.89      199.70      1.90 o 
   4   0   2       47.20       45.97      0.61 o 
   5   0   2      280.22      273.00      2.92 o 
   6   0   2      142.52      137.67      1.74 o 
   7   0   2       51.77       49.17      0.91 o 
   8   0   2      186.29      187.40      2.69 o 
   9   0   2       41.29       39.70      1.05 o 
  10   0   2       54.21       62.60      2.29 o 
  11   0   2       16.25       13.85      1.50 o 
 -10   1   2       87.44       90.99      3.74 o 
  -9   1   2       20.17       18.12      2.81 o 
  -8   1   2      124.67      120.72      2.77 o 
  -7   1   2       66.62       72.25      1.29 o 
  -6   1   2       55.02       56.83      2.07 o 
  -5   1   2      490.60      483.89      4.38 o 
  -4   1   2      393.34      408.17      4.07 o 
  -3   1   2      390.70      402.65      3.94 o 
  -2   1   2      778.96      832.52      8.71 o 
  -1   1   2      408.39      438.17      4.65 o 
   0   1   2     3427.90     3330.64     59.08 o 
   1   1   2     5663.42     5300.11    124.39 o 
   2   1   2     8472.88     8441.78    199.61 o 
   3   1   2     1087.72     1115.01     10.50 o 
   4   1   2      168.92      184.64      1.81 o 
   5   1   2      200.72      218.93      2.42 o 
   6   1   2      570.12      553.42      6.32 o 
   7   1   2       32.38       31.74      0.82 o 
   8   1   2       30.71       29.73      0.85 o 
   9   1   2       11.91       11.83      0.65 o 
  10   1   2       11.91        9.18      0.92 o 
 -10   2   2      205.56      214.79      4.58 o 
  -9   2   2      248.99      237.91      4.84 o 
  -8   2   2        6.45        8.35      0.75 o 
  -7   2   2       16.65       17.04      0.84 o 
  -6   2   2       18.78       18.53      0.57 o 
  -5   2   2      186.21      193.35      2.18 o 
  -4   2   2      129.93      136.24      1.75 o 
  -3   2   2      218.20      236.14      2.70 o 
  -2   2   2     1281.11     1261.17     11.87 o 
  -1   2   2     1006.67     1008.58     10.71 o 
   0   2   2      936.70      945.33      9.89 o 
   1   2   2      720.66      724.89      8.95 o 
   2   2   2      496.90      513.34      5.51 o 
   3   2   2      577.53      583.60      5.87 o 
   4   2   2      751.01      786.20      9.07 o 
   5   2   2      766.41      822.74      8.91 o 
   6   2   2      185.05      184.84      3.35 o 
   7   2   2        9.52        8.37      0.49 o 
   8   2   2      113.75      115.70      2.28 o 
   9   2   2       60.68       61.18      1.60 o 
  10   2   2        7.44        8.63      1.00 o 
 -10   3   2       17.11       13.88      3.06 o 
  -9   3   2       45.93       45.73      2.43 o 
  -8   3   2      289.92      290.64      6.92 o 
  -7   3   2      132.92      133.26      2.40 o 
  -6   3   2        8.44        8.91      0.46 o 
  -5   3   2       16.41       18.43      0.56 o 
  -4   3   2      231.45      240.40      2.97 o 
  -3   3   2       26.49       24.39      0.42 o 
  -2   3   2       11.90       16.20      0.43 o 
  -1   3   2      227.08      213.34      2.94 o 
   0   3   2     1512.06     1643.39     16.91 o 
   1   3   2      768.30      783.25      9.85 o 
   2   3   2       81.06       90.55      1.45 o 
   3   3   2      156.59      172.80      2.01 o 
   4   3   2       56.18       57.82      0.85 o 
   5   3   2      199.42      182.89      2.83 o 
   6   3   2     1546.87     1513.03     18.63 o 
   7   3   2        0.81        0.91      0.29 o 
   8   3   2      154.68      154.90      3.04 o 
   9   3   2        6.87        6.63      0.60 o 
  10   3   2        7.57       10.36      1.37 o 
  -9   4   2       23.27       25.65      1.28 o 
  -8   4   2       66.08       64.41      1.97 o 
  -7   4   2        5.47        4.93      0.50 o 
  -6   4   2      269.26      267.41      4.05 o 
  -5   4   2      102.97      104.46      1.66 o 
  -4   4   2       36.91       39.40      0.85 o 
  -3   4   2      315.98      312.07      9.47 o 
  -2   4   2      505.87      511.33      5.76 o 
  -1   4   2       64.91       60.50      3.50 o 
   0   4   2       75.62       95.81      3.30 o 
   1   4   2      886.18      925.94     11.61 o 
   2   4   2      348.33      373.85      4.96 o 
   3   4   2       67.10       69.21      1.15 o 
   4   4   2       10.48       10.95      0.54 o 
   5   4   2      132.91      123.78      2.17 o 
   6   4   2      341.24      335.26     10.11 o 
   7   4   2      139.24      137.76      2.82 o 
   8   4   2       30.38       29.31      1.08 o 
   9   4   2       86.38       92.86      2.15 o 
  -9   5   2       19.75       24.74      2.18 o 
  -8   5   2        9.77        8.39      1.81 o 
  -7   5   2      133.68      127.78      3.47 o 
  -6   5   2       20.33       20.49      0.89 o 
  -5   5   2      102.60       95.48      1.73 o 
  -4   5   2        6.38        5.76      0.48 o 
  -3   5   2      134.41      138.57      2.45 o 
  -2   5   2      410.87      405.51      7.28 o 
  -1   5   2      175.36      171.23      3.57 o 
   0   5   2       91.49       96.33      2.34 o 
   1   5   2      104.14      100.35      3.18 o 
   2   5   2      200.45      204.56      4.06 o 
   3   5   2      203.11      194.10      3.17 o 
   4   5   2       47.02       46.49      1.20 o 
   5   5   2      441.09      420.06      6.55 o 
   6   5   2       75.72       65.07      1.52 o 
   7   5   2       41.09       38.01      1.25 o 
   8   5   2        6.16        6.44      0.61 o 
   9   5   2       11.77        9.86      1.25 o 
  -8   6   2        0.22        0.62      0.62 o 
  -7   6   2       28.38       29.64      1.41 o 
  -6   6   2       13.39       12.92      1.06 o 
  -5   6   2        0.16        0.19      0.44 o 
  -4   6   2       21.33       19.00      0.81 o 
  -3   6   2      240.97      226.30      3.72 o 
  -2   6   2      174.92      157.51      4.18 o 
  -1   6   2       82.02       83.62      2.29 o 
   0   6   2       26.09       26.47      1.15 o 
   1   6   2       84.83       82.38      2.25 o 
   2   6   2       20.20       20.58      2.31 o 
   3   6   2      239.38      214.41      3.66 o 
   4   6   2      122.78       99.41      2.69 o 
   5   6   2      222.70      218.90      4.54 o 
   6   6   2       49.81       49.40      1.76 o 
   7   6   2        8.24        5.24      1.00 o 
   8   6   2        3.01        2.25      0.75 o 
  -7   7   2       37.13       40.84      2.99 o 
  -6   7   2        0.67        0.60      0.81 o 
  -5   7   2      102.91      106.57      2.91 o 
  -4   7   2       80.03       78.57      1.89 o 
  -3   7   2       20.04       19.15      1.16 o 
  -2   7   2       62.05       62.06      1.60 o 
  -1   7   2       91.17       84.86      2.47 o 
   0   7   2       77.18       70.72      2.21 o 
   1   7   2       88.66       86.94      2.51 o 
   2   7   2        0.41        1.50      0.69 o 
   3   7   2        6.82        5.82      0.60 o 
   4   7   2       34.99       31.03      2.18 o 
   5   7   2       58.84       60.66      2.99 o 
   6   7   2       98.62      106.31      3.00 o 
  -5   8   2       28.14       31.57      2.12 o 
  -4   8   2       83.41       86.30      2.13 o 
  -3   8   2       33.81       32.48      1.26 o 
  -2   8   2       46.04       46.50      1.48 o 
  -1   8   2       77.28       77.19      2.47 o 
   0   8   2        9.04        7.74      0.88 o 
   1   8   2      120.96      120.78      3.26 o 
   2   8   2       48.94       54.73      4.24 o 
   3   8   2        9.82       10.55      0.81 o 
   4   8   2       15.32       14.31      1.31 o 
   5   8   2       21.16       21.19      1.50 o 
  -2   9   2       11.63        9.36      1.50 o 
  -1   9   2       17.09       15.97      1.87 o 
   0   9   2       47.63       49.53      2.99 o 
   1   9   2       65.58       77.73      3.74 o 
   2   9   2       26.10       26.83      2.12 o 
  -1  -9   3        3.94        3.74      0.87 o 
   0  -9   3        3.59        3.87      0.87 o 
   2  -9   3       13.77       15.60      1.62 o 
  -5  -8   3       97.25       96.50      3.31 o 
  -4  -8   3        6.64        5.98      0.53 o 
  -3  -8   3       38.60       40.46      1.14 o 
  -2  -8   3       66.49       63.91      1.47 o 
  -1  -8   3       14.56       14.24      0.67 o 
   0  -8   3       10.75       11.29      0.60 o 
   1  -8   3      194.26      197.24      2.41 o 
   2  -8   3      105.63      114.06      2.05 o 
   3  -8   3       17.73       15.25      0.79 o 
   4  -8   3       20.52       22.75      0.87 o 
   5  -8   3        2.77        2.50      0.87 o 
  -7  -7   3      104.80      125.14      4.49 o 
  -6  -7   3        4.45        4.51      0.45 o 
  -5  -7   3       45.24       50.41      1.26 o 
  -4  -7   3      123.72      126.40      2.15 o 
  -3  -7   3      136.02      130.98      2.21 o 
  -2  -7   3       51.13       48.45      1.17 o 
  -1  -7   3       72.03       69.46      1.27 o 
   0  -7   3      106.77      104.52      1.53 o 
   1  -7   3       83.80       79.56      1.38 o 
   2  -7   3      130.67      134.11      1.76 o 
   3  -7   3       12.04       10.47      0.59 o 
   4  -7   3       51.31       52.27      1.26 o 
   5  -7   3       16.26       17.23      1.08 o 
   6  -7   3        3.07        2.87      0.49 o 
   7  -7   3       48.21       48.20      1.81 o 
  -8  -6   3        8.79        8.46      0.94 o 
  -7  -6   3       59.32       59.10      1.37 o 
  -6  -6   3       37.75       37.50      1.03 o 
  -5  -6   3       40.22       38.28      0.88 o 
  -4  -6   3        3.28        2.78      0.30 o 
  -3  -6   3       58.04       59.84      1.08 o 
  -2  -6   3      121.95      125.54      2.01 o 
  -1  -6   3      243.25      246.98      2.63 o 
   0  -6   3       74.14       75.59      1.11 o 
   1  -6   3      115.15      106.39      1.41 o 
   2  -6   3       87.70       89.31      1.26 o 
   3  -6   3       29.80       28.39      0.71 o 
   4  -6   3       62.37       58.17      1.10 o 
   5  -6   3       44.30       47.66      1.01 o 
   6  -6   3       29.66       25.84      0.76 o 
   7  -6   3        0.63        0.99      0.26 o 
   8  -6   3       14.89       13.72      0.89 o 
  -9  -5   3        2.83        2.74      0.87 o 
  -8  -5   3      119.91      124.93      2.54 o 
  -7  -5   3        0.08        0.50      0.25 o 
  -6  -5   3       11.27       10.71      0.61 o 
  -5  -5   3       28.00       28.50      0.70 o 
  -4  -5   3        8.78       10.43      0.48 o 
  -3  -5   3      206.97      206.06      2.48 o 
  -2  -5   3      106.75      105.10      1.46 o 
  -1  -5   3      108.28      111.52      1.25 o 
   0  -5   3       90.25       89.34      1.06 o 
   1  -5   3       68.00       74.68      1.04 o 
   2  -5   3      207.92      225.77      2.19 o 
   3  -5   3       31.78       32.55      0.64 o 
   4  -5   3       30.59       29.65      0.64 o 
   5  -5   3       90.31       80.70      1.34 o 
   6  -5   3       47.53       43.59      0.97 o 
   7  -5   3        0.57        0.82      0.28 o 
   8  -5   3        5.02        5.11      0.48 o 
   9  -5   3       46.68       50.78      2.74 o 
  -9  -4   3       14.73       13.78      1.10 o 
  -8  -4   3       54.97       53.97      2.37 o 
  -7  -4   3        7.84        6.68      0.45 o 
  -6  -4   3      275.45      264.83      3.08 o 
  -5  -4   3      186.20      181.50      2.23 o 
  -4  -4   3        5.29        5.20      0.32 o 
  -3  -4   3      469.63      505.09      5.32 o 
  -2  -4   3      192.46      183.74      1.91 o 
  -1  -4   3       37.75       37.20      0.56 o 
   0  -4   3     1289.11     1357.80     10.26 o 
   1  -4   3      141.64      150.65      1.39 o 
   2  -4   3      230.98      246.92      2.12 o 
   3  -4   3       45.05       44.83      0.73 o 
   4  -4   3       56.19       55.35      0.86 o 
   5  -4   3       15.67       15.56      0.57 o 
   6  -4   3      125.36      127.97      2.02 o 
   7  -4   3      235.20      225.65      3.16 o 
   8  -4   3      387.17      367.72      4.74 o 
   9  -4   3      135.95      137.94      2.37 o 
 -10  -3   3       19.29       16.97      1.75 o 
  -9  -3   3       12.89       12.58      1.43 o 
  -8  -3   3       45.00       45.49      1.52 o 
  -7  -3   3      269.22      273.98      3.12 o 
  -6  -3   3       76.25       74.65      1.14 o 
  -5  -3   3       58.86       62.12      0.89 o 
  -4  -3   3      243.78      262.65      2.58 o 
  -3  -3   3       22.65       27.18      0.41 o 
  -2  -3   3       94.96      101.55      1.01 o 
  -1  -3   3       81.63       84.46      1.01 o 
   0  -3   3      372.69      376.18      2.98 o 
   1  -3   3      390.79      429.99      3.13 o 
   2  -3   3     1145.97     1198.57     10.48 o 
   3  -3   3       86.68       88.03      1.78 o 
   4  -3   3      440.55      443.04      3.80 o 
   5  -3   3      364.14      357.13      4.45 o 
   6  -3   3      641.52      622.61      6.30 o 
   7  -3   3      304.07      297.55      3.35 o 
   8  -3   3       27.70       27.17      0.74 o 
   9  -3   3      109.84      117.91      2.10 o 
  10  -3   3        5.01        3.74      0.87 o 
 -10  -2   3       76.97       74.67      1.85 o 
  -9  -2   3      185.58      189.52      3.53 o 
  -8  -2   3      521.41      489.52      8.46 o 
  -7  -2   3        0.06        1.25      0.25 o 
  -6  -2   3       58.89       53.78      0.82 o 
  -5  -2   3       34.74       29.66      0.56 o 
  -4  -2   3      166.79      190.35      1.79 o 
  -3  -2   3       90.38       96.72      1.00 o 
  -2  -2   3       21.23       18.85      0.35 o 
  -1  -2   3      211.08      223.78      1.92 o 
   0  -2   3     1618.94     1630.81     11.30 o 
   1  -2   3      365.48      369.42      2.68 o 
   2  -2   3     1618.18     1666.87     13.11 o 
   3  -2   3      110.03      118.61      1.17 o 
   4  -2   3     2245.41     2329.22     19.78 o 
   5  -2   3      467.48      470.80      4.37 o 
   6  -2   3      392.49      393.81      3.77 o 
   7  -2   3      121.53      122.57      1.69 o 
   8  -2   3       64.07       62.01      1.15 o 
   9  -2   3       44.80       45.72      1.12 o 
  10  -2   3       61.26       65.84      1.60 o 
 -10  -1   3      135.69      131.68      2.61 o 
  -9  -1   3        9.25        9.83      0.66 o 
  -8  -1   3       55.06       50.50      1.32 o 
  -7  -1   3       47.19       46.89      1.26 o 
  -6  -1   3      143.94      147.30      1.65 o 
  -5  -1   3      101.31      108.02      1.23 o 
  -4  -1   3       53.57       49.60      0.67 o 
  -3  -1   3       51.17       55.13      0.68 o 
  -2  -1   3      791.82      802.71      6.43 o 
  -1  -1   3       37.33       33.75      0.38 o 
   0  -1   3     1149.17     1198.10      7.93 o 
   1  -1   3      316.06      334.29      2.53 o 
   2  -1   3     1183.50     1264.49     10.75 o 
   3  -1   3      363.66      349.53      3.42 o 
   4  -1   3      864.15      907.63      7.89 o 
   5  -1   3      137.66      124.29      1.41 o 
   6  -1   3      266.04      251.80      2.57 o 
   7  -1   3      248.46      247.05      3.02 o 
   8  -1   3       26.18       27.18      0.72 o 
   9  -1   3        0.39        0.23      0.25 o 
  10  -1   3      178.88      185.54      2.89 o 
 -10   0   3       92.66      102.81      2.23 o 
  -9   0   3      101.06       95.71      2.04 o 
  -8   0   3        4.21        1.72      0.61 o 
  -7   0   3        5.53        2.42      0.33 o 
  -6   0   3      407.37      424.87      4.39 o 
  -5   0   3      128.17      136.26      1.46 o 
  -4   0   3      371.60      401.14      3.64 o 
  -3   0   3        0.11        0.20      0.08 o 
  -2   0   3      304.67      269.91      2.42 o 
  -1   0   3      390.21      353.64      3.72 o 
   0   0   3     1566.75     1523.33     14.49 o 
   1   0   3       16.60       11.44      0.29 o 
   2   0   3        7.60        7.65      0.18 o 
   3   0   3      112.99      113.67      1.32 o 
   4   0   3        0.77        2.07      0.18 o 
   5   0   3        2.22        1.99      0.19 o 
   6   0   3       10.24        9.52      0.41 o 
   7   0   3       29.13       27.67      0.69 o 
   8   0   3        0.40        0.61      0.23 o 
   9   0   3       67.90       64.35      1.38 o 
  10   0   3       59.71       64.70      1.46 o 
  11   0   3        2.46        5.37      1.00 o 
 -10   1   3      135.62      127.79      3.21 o 
  -9   1   3        9.28        7.96      1.19 o 
  -8   1   3       55.01       51.28      1.31 o 
  -7   1   3       47.22       45.82      1.15 o 
  -6   1   3      144.01      149.54      1.83 o 
  -5   1   3      101.26      108.33      1.38 o 
  -4   1   3       53.62       49.05      0.61 o 
  -3   1   3       51.23       56.23      0.73 o 
  -2   1   3      792.00      804.36      8.49 o 
  -1   1   3       37.34       33.90      0.58 o 
   0   1   3     1150.19     1201.02     17.72 o 
   1   1   3      315.67      324.65      3.60 o 
   2   1   3     1183.59     1276.00     12.00 o 
   3   1   3      363.49      356.24      3.93 o 
   4   1   3      863.23      909.57      8.74 o 
   5   1   3      137.17      123.47      1.74 o 
   6   1   3      266.01      250.95      3.19 o 
   7   1   3      248.66      244.41      3.22 o 
   8   1   3       26.19       26.56      0.79 o 
   9   1   3        0.38        0.59      0.26 o 
  10   1   3      178.77      185.98      3.38 o 
 -10   2   3       76.84       74.55      2.34 o 
  -9   2   3      185.71      184.81      4.01 o 
  -8   2   3      521.33      496.15      8.32 o 
  -7   2   3        0.06        1.06      0.35 o 
  -6   2   3       58.63       53.38      0.91 o 
  -5   2   3       34.85       29.88      0.58 o 
  -4   2   3      167.06      193.35      2.36 o 
  -3   2   3       90.33       98.60      1.30 o 
  -2   2   3       21.31       19.33      0.39 o 
  -1   2   3      211.31      226.77      2.51 o 
   0   2   3     1617.40     1644.05     19.96 o 
   1   2   3      365.50      373.27      5.29 o 
   2   2   3     1617.95     1671.03     15.72 o 
   3   2   3      109.87      119.61      1.37 o 
   4   2   3     2246.36     2352.79     22.06 o 
   5   2   3      467.79      482.78      4.88 o 
   6   2   3      392.43      396.93      4.68 o 
   7   2   3      121.41      123.13      1.93 o 
   8   2   3       64.18       63.05      1.55 o 
   9   2   3       44.68       44.67      1.38 o 
  10   2   3       61.28       63.66      1.77 o 
 -10   3   3       19.34       17.25      1.43 o 
  -9   3   3       12.92       14.32      1.05 o 
  -8   3   3       45.08       40.73      1.54 o 
  -7   3   3      269.44      272.95      4.17 o 
  -6   3   3       76.22       74.81      1.18 o 
  -5   3   3       58.86       61.68      1.13 o 
  -4   3   3      243.66      264.80      3.27 o 
  -3   3   3       22.68       27.66      0.48 o 
  -2   3   3       94.71      100.44      1.40 o 
  -1   3   3       81.75       81.85      2.00 o 
   0   3   3      372.53      383.96      4.16 o 
   1   3   3      391.58      425.51      5.54 o 
   2   3   3     1145.82     1190.95     12.83 o 
   3   3   3       86.61       84.94      1.84 o 
   4   3   3      441.21      447.38      5.12 o 
   5   3   3      363.78      353.91      4.94 o 
   6   3   3      641.23      633.91      8.27 o 
   7   3   3      303.88      290.89      4.78 o 
   8   3   3       27.74       25.56      1.00 o 
   9   3   3      109.89      114.56      2.44 o 
  -9   4   3       14.68       17.03      1.19 o 
  -8   4   3       54.87       54.48      1.76 o 
  -7   4   3        7.91        6.38      1.23 o 
  -6   4   3      275.64      261.92      3.97 o 
  -5   4   3      186.35      180.63      2.50 o 
  -4   4   3        5.27        5.40      0.37 o 
  -3   4   3      469.59      501.34      5.77 o 
  -2   4   3      192.87      185.53      2.38 o 
  -1   4   3       37.76       40.97      0.87 o 
   0   4   3     1288.50     1395.62     14.38 o 
   1   4   3      141.53      152.22      2.26 o 
   2   4   3      230.87      245.21      3.45 o 
   3   4   3       45.01       44.78      1.40 o 
   4   4   3       56.17       54.45      1.21 o 
   5   4   3       15.61       16.63      0.87 o 
   6   4   3      125.59      122.71      2.72 o 
   7   4   3      235.15      223.83      3.66 o 
   8   4   3      386.81      360.31      5.48 o 
   9   4   3      135.99      131.86      2.75 o 
  -9   5   3        2.83        3.18      0.62 o 
  -8   5   3      119.98      126.86      3.12 o 
  -7   5   3        0.07        0.21      0.29 o 
  -6   5   3       11.23        9.47      0.70 o 
  -5   5   3       27.97       29.53      0.80 o 
  -4   5   3        8.78        9.79      0.62 o 
  -3   5   3      206.84      204.75      3.33 o 
  -2   5   3      106.83      106.77      2.01 o 
  -1   5   3      108.62      112.48      2.65 o 
   0   5   3       90.55       87.28      2.21 o 
   1   5   3       67.99       73.36      1.98 o 
   2   5   3      208.03      224.09      4.37 o 
   3   5   3       31.78       30.42      0.96 o 
   4   5   3       30.52       31.07      1.24 o 
   5   5   3       90.21       84.84      1.73 o 
   6   5   3       47.50       44.42      1.24 o 
   7   5   3        0.58        1.07      0.33 o 
   8   5   3        5.05        6.62      1.06 o 
   9   5   3       46.77       45.49      1.79 o 
  -8   6   3        8.84        6.24      1.12 o 
  -7   6   3       59.35       57.27      2.03 o 
  -6   6   3       37.79       38.96      2.99 o 
  -5   6   3       40.34       39.46      1.22 o 
  -4   6   3        3.32        3.11      0.85 o 
  -3   6   3       57.82       61.13      1.51 o 
  -2   6   3      121.90      127.08      2.40 o 
  -1   6   3      243.13      240.58      5.37 o 
   0   6   3       74.33       75.78      2.12 o 
   1   6   3      114.96      105.91      2.65 o 
   2   6   3       88.16       90.40      2.38 o 
   3   6   3       29.71       27.77      0.96 o 
   4   6   3       62.47       59.77      1.94 o 
   5   6   3       44.26       48.60      1.76 o 
   6   6   3       29.69       22.83      1.24 o 
   7   6   3        0.62        0.50      0.62 o 
   8   6   3       14.97       17.09      1.87 o 
  -7   7   3      104.85      119.02      3.31 o 
  -6   7   3        4.38        4.31      0.71 o 
  -5   7   3       45.01       51.61      1.90 o 
  -4   7   3      123.67      123.29      2.56 o 
  -3   7   3      136.09      137.19      3.16 o 
  -2   7   3       51.27       51.46      1.46 o 
  -1   7   3       72.28       67.32      2.16 o 
   0   7   3      106.64      103.70      4.93 o 
   1   7   3       83.97       78.87      2.34 o 
   2   7   3      130.42      131.40      4.37 o 
   3   7   3       12.04       10.91      1.69 o 
   4   7   3       51.26       50.78      4.43 o 
   5   7   3       16.26       15.10      1.15 o 
   6   7   3        3.05        1.69      0.75 o 
  -4   8   3        6.54        6.27      0.87 o 
  -3   8   3       38.45       40.72      3.06 o 
  -2   8   3       66.54       67.39      3.68 o 
  -1   8   3       14.53       14.64      1.19 o 
   0   8   3       10.73       12.91      1.10 o 
   1   8   3      194.25      194.81      5.18 o 
   2   8   3      105.47      110.13      3.08 o 
   3   8   3       17.77       15.17      2.06 o 
   4   8   3       20.51       21.80      1.40 o 
   5   8   3        2.75        2.62      1.00 o 
   0   9   3        3.60        4.24      1.12 o 
   1   9   3       14.18       17.97      2.00 o 
   2   9   3       13.78       13.97      1.75 o 
   0  -9   4       24.75       26.95      1.87 o 
   1  -9   4       10.24       10.85      1.37 o 
   2  -9   4       12.44       10.48      1.37 o 
  -5  -8   4       21.42       23.08      1.87 o 
  -4  -8   4        7.36        5.00      0.49 o 
  -3  -8   4       60.67       60.86      1.45 o 
  -2  -8   4        1.77        1.50      0.32 o 
  -1  -8   4        7.32        6.35      0.53 o 
   0  -8   4        4.26        4.17      0.67 o 
   1  -8   4       53.85       50.25      1.12 o 
   2  -8   4       37.42       31.60      0.98 o 
   3  -8   4       27.77       28.66      1.15 o 
   4  -8   4       72.07       79.57      2.01 o 
  -7  -7   4       10.80       15.22      1.62 o 
  -6  -7   4       19.52       20.07      0.83 o 
  -5  -7   4       19.48       20.91      0.81 o 
  -4  -7   4      359.90      362.96      4.77 o 
  -3  -7   4       62.43       61.24      1.35 o 
  -2  -7   4       94.60       94.14      1.75 o 
  -1  -7   4      169.09      165.55      2.25 o 
   0  -7   4       55.92       54.99      0.99 o 
   1  -7   4       68.54       69.72      1.15 o 
   2  -7   4       90.75       84.35      1.36 o 
   3  -7   4      115.33      106.70      1.67 o 
   4  -7   4       43.55       46.41      1.18 o 
   5  -7   4        9.37        7.38      0.56 o 
   6  -7   4       77.86       79.61      1.71 o 
   7  -7   4        3.57        3.20      0.94 o 
  -8  -6   4       53.88       64.13      2.87 o 
  -7  -6   4       90.22       98.96      2.59 o 
  -6  -6   4       78.29       74.56      1.53 o 
  -5  -6   4       14.15       13.71      0.69 o 
  -4  -6   4       27.24       28.13      0.75 o 
  -3  -6   4      147.42      150.62      2.04 o 
  -2  -6   4      244.09      234.19      3.98 o 
  -1  -6   4      330.45      323.94      3.30 o 
   0  -6   4      266.54      260.49      2.76 o 
   1  -6   4      265.60      267.71      2.82 o 
   2  -6   4       46.30       40.53      0.96 o 
   3  -6   4       12.17       10.18      0.49 o 
   4  -6   4       32.70       32.55      0.79 o 
   5  -6   4       15.98       14.36      0.61 o 
   6  -6   4      152.24      156.68      2.26 o 
   7  -6   4        3.50        3.39      0.41 o 
   8  -6   4       12.02       16.59      1.75 o 
  -8  -5   4       23.88       20.25      1.70 o 
  -7  -5   4       72.30       73.67      1.75 o 
  -6  -5   4       16.61       13.32      0.65 o 
  -5  -5   4        9.77        8.67      0.46 o 
  -4  -5   4       71.02       71.16      1.18 o 
  -3  -5   4      119.34      113.10      1.57 o 
  -2  -5   4      129.42      128.03      1.69 o 
  -1  -5   4      132.61      128.63      1.43 o 
   0  -5   4      324.70      324.36      2.93 o 
   1  -5   4       79.10       85.06      1.14 o 
   2  -5   4      201.76      192.28      1.93 o 
   3  -5   4       83.92       87.04      1.19 o 
   4  -5   4       42.05       41.31      0.76 o 
   5  -5   4       59.11       57.49      1.08 o 
   6  -5   4       27.73       24.87      0.75 o 
   7  -5   4       66.59       62.90      1.76 o 
   8  -5   4       10.16        9.45      0.63 o 
  -9  -4   4       14.04       13.10      1.06 o 
  -8  -4   4        2.34        2.21      0.38 o 
  -7  -4   4       21.51       23.30      0.89 o 
  -6  -4   4      400.97      393.20      4.83 o 
  -5  -4   4      128.27      123.60      2.25 o 
  -4  -4   4       93.96       95.11      1.45 o 
  -3  -4   4      169.83      160.65      1.95 o 
  -2  -4   4      121.68      123.26      1.40 o 
  -1  -4   4       66.35       73.53      0.79 o 
   0  -4   4      240.01      243.01      2.08 o 
   1  -4   4      105.77      103.73      1.04 o 
   2  -4   4       12.63       16.87      0.43 o 
   3  -4   4       10.52        8.44      0.33 o 
   4  -4   4        9.64        8.72      0.36 o 
   5  -4   4      175.19      167.13      1.99 o 
   6  -4   4      361.48      351.39      4.38 o 
   7  -4   4       22.55       19.85      0.83 o 
   8  -4   4      201.88      193.84      2.92 o 
   9  -4   4       74.57       71.79      1.59 o 
  -9  -3   4        5.32        5.24      0.71 o 
  -8  -3   4      121.74      117.69      2.25 o 
  -7  -3   4      231.09      227.62      3.03 o 
  -6  -3   4      753.77      727.27      7.26 o 
  -5  -3   4      100.24      105.58      1.29 o 
  -4  -3   4      150.89      162.09      1.72 o 
  -3  -3   4      397.93      413.35      3.81 o 
  -2  -3   4      144.50      184.39      1.68 o 
  -1  -3   4      244.54      250.60      2.15 o 
   0  -3   4      367.88      372.17      2.98 o 
   1  -3   4      357.61      374.00      2.77 o 
   2  -3   4      103.71      110.07      1.03 o 
   3  -3   4       36.43       38.19      0.55 o 
   4  -3   4      351.75      344.27      3.14 o 
   5  -3   4        4.71        4.85      0.30 o 
   6  -3   4      191.35      198.46      2.52 o 
   7  -3   4      309.30      293.26      3.34 o 
   8  -3   4      212.53      203.46      2.59 o 
   9  -3   4       38.88       40.56      1.14 o 
  10  -3   4       44.36       45.04      2.50 o 
 -10  -2   4       18.74       19.53      0.99 o 
  -9  -2   4      172.78      176.60      3.07 o 
  -8  -2   4       76.90       74.76      1.68 o 
  -7  -2   4      106.33       99.18      1.61 o 
  -6  -2   4      124.75      117.90      1.42 o 
  -5  -2   4      113.53      128.38      1.47 o 
  -4  -2   4      216.69      227.88      2.10 o 
  -3  -2   4      326.70      352.40      3.03 o 
  -2  -2   4      217.93      213.21      1.75 o 
  -1  -2   4      447.93      443.69      3.69 o 
   0  -2   4      166.75      156.17      1.17 o 
   1  -2   4      450.76      461.35      3.34 o 
   2  -2   4      139.12      159.79      1.47 o 
   3  -2   4      360.04      395.48      3.37 o 
   4  -2   4     1466.40     1522.65     13.01 o 
   5  -2   4      166.92      176.18      1.88 o 
   6  -2   4      483.81      481.44      4.51 o 
   7  -2   4      184.82      172.01      2.20 o 
   8  -2   4       80.44       78.56      1.33 o 
   9  -2   4       34.87       33.35      0.86 o 
  10  -2   4       10.61        9.67      0.64 o 
 -10  -1   4       13.18       11.80      0.81 o 
  -9  -1   4       31.09       31.67      1.08 o 
  -8  -1   4      153.02      150.76      2.66 o 
  -7  -1   4      197.56      188.70      2.60 o 
  -6  -1   4       73.45       72.19      0.96 o 
  -5  -1   4       73.10       83.97      1.03 o 
  -4  -1   4      176.38      191.68      1.92 o 
  -3  -1   4     2240.71     2272.62     19.42 o 
  -2  -1   4      290.75      300.67      2.52 o 
  -1  -1   4      849.18      836.56      6.71 o 
   0  -1   4      682.14      665.26      4.71 o 
   1  -1   4       43.58       46.05      0.53 o 
   2  -1   4      304.89      307.42      3.07 o 
   3  -1   4      121.17      122.27      1.40 o 
   4  -1   4      239.35      251.60      2.65 o 
   5  -1   4      231.16      220.80      2.26 o 
   6  -1   4        9.00       12.29      0.40 o 
   7  -1   4      255.12      247.95      2.89 o 
   8  -1   4       69.93       71.25      1.25 o 
   9  -1   4       24.31       22.43      0.81 o 
  10  -1   4        3.60        3.89      0.45 o 
 -10   0   4       24.13       23.83      1.50 o 
  -9   0   4       33.54       31.77      1.10 o 
  -8   0   4        8.33        9.31      0.61 o 
  -7   0   4      146.69      131.72      2.36 o 
  -6   0   4      200.71      195.06      2.56 o 
  -5   0   4     1161.39     1236.99     10.73 o 
  -4   0   4      462.74      421.36      3.80 o 
  -3   0   4      857.42      914.54      7.89 o 
  -2   0   4        0.86        1.28      0.11 o 
  -1   0   4     1386.30     1387.65     16.69 o 
   0   0   4     4009.34     3990.47     57.61 o 
   1   0   4      197.66      184.56      1.87 o 
   2   0   4     1670.69     1653.38     18.94 o 
   3   0   4       79.62       77.72      1.11 o 
   4   0   4        8.36        6.62      0.29 o 
   5   0   4       26.04       24.80      0.58 o 
   6   0   4      254.82      235.26      2.69 o 
   7   0   4      163.69      162.31      2.61 o 
   8   0   4       77.47       70.91      1.23 o 
   9   0   4       74.42       72.73      1.51 o 
  10   0   4        5.35        5.80      0.51 o 
 -10   1   4       13.14       11.42      1.01 o 
  -9   1   4       31.26       32.76      1.37 o 
  -8   1   4      153.27      154.01      4.05 o 
  -7   1   4      197.99      189.16      2.97 o 
  -6   1   4       73.63       69.69      1.23 o 
  -5   1   4       73.02       85.51      1.15 o 
  -4   1   4      176.89      194.71      1.87 o 
  -3   1   4     2241.20     2297.21     21.35 o 
  -2   1   4      291.33      302.44      2.97 o 
  -1   1   4      849.57      839.36      7.81 o 
   0   1   4      682.16      671.79     10.02 o 
   1   1   4       43.53       45.47      0.83 o 
   2   1   4      304.20      310.05      3.44 o 
   3   1   4      120.81      121.72      1.40 o 
   4   1   4      239.12      252.82      2.69 o 
   5   1   4      230.94      228.06      3.71 o 
   6   1   4        8.99       11.75      0.49 o 
   7   1   4      255.27      243.33      3.24 o 
   8   1   4       70.13       69.82      1.38 o 
   9   1   4       24.07       23.84      0.83 o 
  10   1   4        3.57        4.24      0.55 o 
 -10   2   4       18.77       18.51      1.28 o 
  -9   2   4      172.76      176.75      3.83 o 
  -8   2   4       76.70       77.97      2.11 o 
  -7   2   4      106.35       96.51      2.34 o 
  -6   2   4      124.63      120.01      2.12 o 
  -5   2   4      113.92      130.90      1.59 o 
  -4   2   4      216.38      232.51      2.77 o 
  -3   2   4      326.44      357.21      4.00 o 
  -2   2   4      218.19      214.52      2.78 o 
  -1   2   4      448.21      445.74      4.25 o 
   0   2   4      166.90      158.58      2.66 o 
   1   2   4      450.49      464.58      5.89 o 
   2   2   4      139.22      160.07      1.75 o 
   3   2   4      360.30      404.93      5.31 o 
   4   2   4     1465.76     1521.32     16.35 o 
   5   2   4      166.90      175.86      2.39 o 
   6   2   4      483.62      482.53      5.60 o 
   7   2   4      184.62      175.92      2.88 o 
   8   2   4       80.47       80.52      1.84 o 
   9   2   4       34.87       33.28      1.32 o 
  10   2   4       10.63       11.46      1.08 o 
 -10   3   4        0.13       -0.25      0.50 o 
  -9   3   4        5.35        3.71      0.62 o 
  -8   3   4      121.82      116.79      2.82 o 
  -7   3   4      231.19      228.68      3.64 o 
  -6   3   4      753.22      738.78      8.34 o 
  -5   3   4      100.18      106.20      1.66 o 
  -4   3   4      150.73      162.46      5.17 o 
  -3   3   4      398.05      417.76      4.22 o 
  -2   3   4      144.61      183.51      2.00 o 
  -1   3   4      244.62      250.65      3.45 o 
   0   3   4      367.87      381.01      4.18 o 
   1   3   4      357.94      373.83      4.92 o 
   2   3   4      103.50      112.24      1.53 o 
   3   3   4       36.48       37.58      0.66 o 
   4   3   4      351.80      339.78      4.00 o 
   5   3   4        4.69        4.14      0.29 o 
   6   3   4      191.76      197.01      3.19 o 
   7   3   4      309.45      287.34      4.43 o 
   8   3   4      212.68      200.59      3.45 o 
   9   3   4       38.82       41.39      1.34 o 
  10   3   4       44.32       50.53      2.74 o 
  -9   4   4       13.96       15.04      1.10 o 
  -8   4   4        2.34        2.31      0.53 o 
  -7   4   4       21.54       23.16      0.91 o 
  -6   4   4      401.02      401.51      4.92 o 
  -5   4   4      128.60      127.71      1.93 o 
  -4   4   4       94.31       94.62      1.52 o 
  -3   4   4      169.86      162.86      2.20 o 
  -2   4   4      121.62      124.75      1.73 o 
  -1   4   4       66.40       72.36      1.32 o 
   0   4   4      240.04      251.25      2.87 o 
   1   4   4      105.81      103.09      1.69 o 
   2   4   4       12.57       16.16      0.53 o 
   3   4   4       10.52        9.37      0.42 o 
   4   4   4        9.60        7.96      0.49 o 
   5   4   4      175.05      168.71      2.72 o 
   6   4   4      362.03      341.78      5.05 o 
   7   4   4       22.41       20.11      0.86 o 
   8   4   4      202.09      191.17      3.40 o 
   9   4   4       74.48       71.49      1.88 o 
  -9   5   4       92.29      102.36      2.81 o 
  -8   5   4       23.91       20.14      1.10 o 
  -7   5   4       72.24       73.63      1.74 o 
  -6   5   4       16.52       14.71      1.26 o 
  -5   5   4        9.71        9.08      0.52 o 
  -4   5   4       71.06       70.67      1.60 o 
  -3   5   4      119.56      111.39      2.24 o 
  -2   5   4      129.14      130.45      2.30 o 
  -1   5   4      132.19      128.71      2.91 o 
   0   5   4      324.03      318.34      5.91 o 
   1   5   4       79.22       88.21      2.99 o 
   2   5   4      201.93      188.21      3.84 o 
   3   5   4       83.76       86.93      1.80 o 
   4   5   4       42.08       39.89      1.06 o 
   5   5   4       59.32       58.92      1.38 o 
   6   5   4       27.75       24.67      1.81 o 
   7   5   4       66.53       62.29      1.61 o 
   8   5   4       10.18        8.48      0.71 o 
   9   5   4       62.50       66.94      2.24 o 
  -8   6   4       53.79       57.14      3.12 o 
  -7   6   4       90.06       98.33      3.18 o 
  -6   6   4       78.29       69.53      5.68 o 
  -5   6   4       14.15       16.40      0.84 o 
  -4   6   4       27.22       28.40      1.72 o 
  -3   6   4      147.35      151.17      3.11 o 
  -2   6   4      244.26      238.84      3.83 o 
  -1   6   4      330.49      321.36      6.18 o 
   0   6   4      266.68      254.79      5.86 o 
   1   6   4      265.35      257.00      5.16 o 
   2   6   4       46.20       38.79      1.45 o 
   3   6   4       12.15       10.27      0.67 o 
   4   6   4       32.66       31.88      1.41 o 
   5   6   4       16.06       14.13      1.06 o 
   6   6   4      152.12      151.84      5.24 o 
   7   6   4        3.49        3.49      0.87 o 
   8   6   4       12.06       15.60      1.75 o 
  -6   7   4       19.58       21.34      1.87 o 
  -5   7   4       19.61       23.57      3.74 o 
  -4   7   4      360.34      371.27      7.19 o 
  -3   7   4       62.57       63.11      3.18 o 
  -2   7   4       94.70       90.42      2.16 o 
  -1   7   4      168.77      167.65      4.68 o 
   0   7   4       56.01       52.06      2.87 o 
   1   7   4       68.56       67.29      2.16 o 
   2   7   4       90.56       84.92      2.87 o 
   3   7   4      115.69      102.17      2.82 o 
   4   7   4       43.63       43.39      1.72 o 
   5   7   4        9.35        8.00      1.31 o 
   6   7   4       77.85       75.09      2.51 o 
  -4   8   4        7.28        4.69      1.75 o 
  -3   8   4       60.77       59.13      2.21 o 
  -2   8   4        1.76        1.87      0.57 o 
  -1   8   4        7.30        7.76      1.62 o 
   0   8   4        4.23        3.36      0.66 o 
   1   8   4       54.01       51.80      2.06 o 
   2   8   4       37.44       30.07      1.50 o 
   3   8   4       27.77       30.74      1.49 o 
   4   8   4       72.03       75.80      2.56 o 
   5   8   4       10.50       11.35      1.62 o 
   1   9   4       10.29       13.47      1.75 o 
   2   9   4       12.41       10.85      1.62 o 
   0  -9   5       17.83       21.21      1.75 o 
   1  -9   5       24.33       25.70      1.87 o 
   2  -9   5       28.49       26.83      1.87 o 
  -5  -8   5      147.89      161.08      5.49 o 
  -4  -8   5       33.22       37.42      2.00 o 
  -3  -8   5       61.90       70.58      1.57 o 
  -2  -8   5       96.55       98.88      2.32 o 
  -1  -8   5        8.73        8.82      0.61 o 
   0  -8   5        2.14        2.62      0.37 o 
   1  -8   5       70.09       70.38      1.35 o 
   2  -8   5       10.46        8.08      0.58 o 
   3  -8   5      225.40      236.95      4.05 o 
   4  -8   5        3.96        3.41      0.62 o 
  -6  -7   5        7.04        6.36      0.62 o 
  -5  -7   5       75.19       89.53      1.76 o 
  -4  -7   5      155.45      149.32      2.43 o 
  -3  -7   5      199.57      202.87      2.99 o 
  -2  -7   5       29.25       30.74      0.93 o 
  -1  -7   5      132.57      127.68      2.27 o 
   0  -7   5       46.28       46.00      0.98 o 
   1  -7   5      176.50      169.49      2.32 o 
   2  -7   5        3.96        2.40      0.30 o 
   3  -7   5       52.01       48.77      1.20 o 
   4  -7   5       11.87       10.96      0.94 o 
   5  -7   5       25.18       28.33      1.10 o 
   6  -7   5       12.56       14.33      0.91 o 
  -8  -6   5       12.88       11.73      1.37 o 
  -7  -6   5      177.91      198.38      4.00 o 
  -6  -6   5       30.99       30.90      1.08 o 
  -5  -6   5        8.97        8.50      0.54 o 
  -4  -6   5      116.72      113.57      1.69 o 
  -3  -6   5       26.22       26.07      0.69 o 
  -2  -6   5      568.02      569.17      5.97 o 
  -1  -6   5       83.14       83.22      1.46 o 
   0  -6   5       48.53       47.62      0.84 o 
   1  -6   5      147.36      136.25      1.70 o 
   2  -6   5       66.38       62.56      1.02 o 
   3  -6   5       28.57       26.39      0.70 o 
   4  -6   5        2.94        2.93      0.28 o 
   5  -6   5       50.68       50.13      1.05 o 
   6  -6   5       24.01       27.95      0.80 o 
   7  -6   5       21.77       23.17      0.84 o 
   8  -6   5       24.38       25.08      1.87 o 
  -8  -5   5        6.76        6.73      0.71 o 
  -7  -5   5        7.62        9.38      0.67 o 
  -6  -5   5       98.43       99.03      2.06 o 
  -5  -5   5       38.96       38.70      0.97 o 
  -4  -5   5      124.62      118.83      1.67 o 
  -3  -5   5      424.51      430.83      4.60 o 
  -2  -5   5      308.01      296.51      3.32 o 
  -1  -5   5       70.90       60.98      0.89 o 
   0  -5   5      207.27      199.22      1.95 o 
   1  -5   5      593.91      619.70      5.74 o 
   2  -5   5      213.11      215.32      2.13 o 
   3  -5   5       27.50       28.02      0.60 o 
   4  -5   5       30.39       25.72      0.60 o 
   5  -5   5       30.48       28.25      0.73 o 
   6  -5   5        2.91        2.60      0.35 o 
   7  -5   5        4.21        3.94      0.43 o 
   8  -5   5      169.61      172.62      2.77 o 
  -9  -4   5        9.31        8.09      2.74 o 
  -8  -4   5       19.11       15.26      1.10 o 
  -7  -4   5       66.46       62.47      1.53 o 
  -6  -4   5        4.53        4.92      0.49 o 
  -5  -4   5      642.27      627.47      7.23 o 
  -4  -4   5      839.68      829.33      9.72 o 
  -3  -4   5      248.87      250.27      2.81 o 
  -2  -4   5       21.15       23.58      0.41 o 
  -1  -4   5      296.72      317.42      2.77 o 
   0  -4   5      202.38      218.12      2.66 o 
   1  -4   5       37.53       37.25      0.53 o 
   2  -4   5        7.54        6.28      0.27 o 
   3  -4   5       75.50       73.66      1.48 o 
   4  -4   5      111.34      105.79      1.35 o 
   5  -4   5       69.55       68.65      1.04 o 
   6  -4   5      153.77      148.76      2.32 o 
   7  -4   5      283.68      278.15      3.74 o 
   8  -4   5      160.71      151.10      2.48 o 
   9  -4   5       21.87       21.42      0.87 o 
  -9  -3   5       16.56       18.08      1.14 o 
  -8  -3   5       10.97       11.91      0.72 o 
  -7  -3   5      359.61      336.59      4.49 o 
  -6  -3   5      344.89      333.35      3.79 o 
  -5  -3   5       89.67       96.81      1.24 o 
  -4  -3   5       15.28       22.32      0.44 o 
  -3  -3   5      375.85      402.99      3.50 o 
  -2  -3   5       26.54       25.54      0.39 o 
  -1  -3   5      316.29      328.04      3.09 o 
   0  -3   5      200.01      226.70      2.03 o 
   1  -3   5      465.96      502.70      3.67 o 
   2  -3   5       55.50       52.68      0.61 o 
   3  -3   5       72.00       73.43      0.87 o 
   4  -3   5      103.99       98.97      1.19 o 
   5  -3   5       92.82       94.81      1.36 o 
   6  -3   5      279.89      281.91      2.89 o 
   7  -3   5       32.56       31.11      0.75 o 
   8  -3   5      141.85      134.35      1.95 o 
   9  -3   5       34.36       35.55      1.06 o 
  10  -3   5       22.71       23.21      1.75 o 
 -10  -2   5       66.32       67.37      1.75 o 
  -9  -2   5      172.49      167.90      3.00 o 
  -8  -2   5      191.73      185.50      3.12 o 
  -7  -2   5       38.85       37.39      1.09 o 
  -6  -2   5       82.18       78.69      1.20 o 
  -5  -2   5       52.55       48.97      0.75 o 
  -4  -2   5      286.70      289.28      2.63 o 
  -3  -2   5      649.20      683.68      5.61 o 
  -2  -2   5      366.46      437.56      3.40 o 
  -1  -2   5       85.08       82.27      0.85 o 
   0  -2   5      107.99       99.12      0.85 o 
   1  -2   5      227.75      236.77      1.71 o 
   2  -2   5      212.37      225.35      2.00 o 
   3  -2   5      153.77      142.21      1.51 o 
   4  -2   5      281.58      282.54      2.75 o 
   5  -2   5      195.75      184.93      1.96 o 
   6  -2   5      474.41      455.43      4.32 o 
   7  -2   5       47.71       47.10      0.85 o 
   8  -2   5       35.51       32.73      0.81 o 
   9  -2   5       50.31       50.72      1.75 o 
  10  -2   5       81.68       88.86      1.80 o 
 -10  -1   5       90.13       92.75      2.16 o 
  -9  -1   5       10.63       10.78      0.72 o 
  -8  -1   5       89.67       82.80      1.75 o 
  -7  -1   5       98.52       90.76      1.54 o 
  -6  -1   5       51.56       54.41      1.06 o 
  -5  -1   5       28.79       26.90      0.49 o 
  -4  -1   5      415.38      420.96      3.86 o 
  -3  -1   5      474.99      506.96      4.55 o 
  -2  -1   5     1426.26     1511.11     11.96 o 
  -1  -1   5      953.23     1001.19      8.66 o 
   0  -1   5      200.18      197.18      1.50 o 
   1  -1   5       79.77       90.87      1.11 o 
   2  -1   5     1009.76     1045.81      8.34 o 
   3  -1   5      756.11      739.52      6.51 o 
   4  -1   5      222.54      202.46      2.34 o 
   5  -1   5      208.86      205.94      2.14 o 
   6  -1   5       72.21       75.74      1.66 o 
   7  -1   5       21.26       20.94      0.55 o 
   8  -1   5        1.11        0.63      0.21 o 
   9  -1   5        1.96        1.65      0.28 o 
  10  -1   5       61.81       63.49      1.48 o 
 -10   0   5        0.19       -0.03      0.31 o 
  -9   0   5       16.22       15.47      0.84 o 
  -8   0   5        1.27        1.43      0.36 o 
  -7   0   5        1.51        1.60      0.26 o 
  -6   0   5      257.99      283.15      3.52 o 
  -5   0   5      254.16      258.42      2.76 o 
  -4   0   5      235.87      232.85      2.22 o 
  -3   0   5      219.41      220.69      2.14 o 
  -2   0   5        9.18        8.57      0.25 o 
  -1   0   5        0.13        0.21      0.09 o 
   0   0   5      282.38      250.24      2.27 o 
   1   0   5      701.60      704.83      6.12 o 
   2   0   5     1294.65     1309.47     11.24 o 
   3   0   5      141.09      141.75      1.45 o 
   4   0   5      186.71      198.31      2.45 o 
   5   0   5      141.77      141.87      1.76 o 
   6   0   5      670.64      619.15      6.23 o 
   7   0   5      344.78      325.72      3.64 o 
   8   0   5      194.66      188.51      2.43 o 
   9   0   5       53.86       54.40      1.27 o 
  10   0   5      136.08      139.46      2.40 o 
 -10   1   5       90.13       92.36      2.64 o 
  -9   1   5       10.61       11.67      0.92 o 
  -8   1   5       89.54       84.00      2.51 o 
  -7   1   5       98.42       90.19      1.62 o 
  -6   1   5       51.55       53.52      1.03 o 
  -5   1   5       28.72       26.51      0.65 o 
  -4   1   5      414.91      423.03      4.24 o 
  -3   1   5      474.46      514.33      5.18 o 
  -2   1   5     1425.08     1505.38     14.05 o 
  -1   1   5      954.41      998.95      8.50 o 
   0   1   5      200.22      197.42      3.25 o 
   1   1   5       80.00       90.61      1.18 o 
   2   1   5     1010.14     1050.21     11.07 o 
   3   1   5      756.76      749.29      6.59 o 
   4   1   5      222.41      200.25      2.52 o 
   5   1   5      209.17      204.62      2.65 o 
   6   1   5       72.10       72.53      1.31 o 
   7   1   5       21.34       19.22      0.75 o 
   8   1   5        1.12        0.59      0.25 o 
   9   1   5        1.96        2.14      0.36 o 
  10   1   5       61.81       61.23      1.70 o 
 -10   2   5       66.45       66.12      2.20 o 
  -9   2   5      172.13      167.56      3.74 o 
  -8   2   5      191.52      186.69      4.99 o 
  -7   2   5       38.80       37.65      1.37 o 
  -6   2   5       82.21       78.12      1.39 o 
  -5   2   5       52.54       49.66      0.95 o 
  -4   2   5      286.70      295.41      3.45 o 
  -3   2   5      649.70      687.46      7.41 o 
  -2   2   5      366.16      439.14      4.81 o 
  -1   2   5       85.34       81.46      1.03 o 
   0   2   5      108.61      100.01      1.83 o 
   1   2   5      228.41      231.98      3.82 o 
   2   2   5      212.36      225.51      2.65 o 
   3   2   5      154.13      147.07      1.65 o 
   4   2   5      281.65      285.23      3.04 o 
   5   2   5      195.75      179.56      4.66 o 
   6   2   5      474.33      461.83      5.39 o 
   7   2   5       47.57       48.51      1.10 o 
   8   2   5       35.63       32.58      1.13 o 
   9   2   5       50.24       51.24      1.48 o 
  10   2   5       81.83       90.08      3.74 o 
 -10   3   5       28.19       35.43      2.37 o 
  -9   3   5       16.48       18.83      1.23 o 
  -8   3   5       11.01       10.37      0.88 o 
  -7   3   5      359.45      337.13      4.96 o 
  -6   3   5      344.69      339.80      4.82 o 
  -5   3   5       89.54       96.09      1.80 o 
  -4   3   5       15.29       23.76      0.74 o 
  -3   3   5      375.66      413.68      5.16 o 
  -2   3   5       26.56       26.02      0.51 o 
  -1   3   5      316.53      336.64      4.25 o 
   0   3   5      200.02      229.59      2.68 o 
   1   3   5      465.74      502.14      6.50 o 
   2   3   5       55.58       54.25      0.91 o 
   3   3   5       71.67       73.27      1.02 o 
   4   3   5      103.83      100.34      1.49 o 
   5   3   5       92.77       93.67      1.34 o 
   6   3   5      279.83      282.85      5.10 o 
   7   3   5       32.47       30.42      1.05 o 
   8   3   5      141.68      137.62      2.63 o 
   9   3   5       34.36       35.60      1.26 o 
  10   3   5       22.68       23.71      1.87 o 
  -9   4   5        9.30        8.97      0.92 o 
  -8   4   5       19.09       18.33      0.91 o 
  -7   4   5       66.54       65.35      1.58 o 
  -6   4   5        4.60        5.67      0.77 o 
  -5   4   5      642.42      637.46      7.33 o 
  -4   4   5      839.31      825.20      9.27 o 
  -3   4   5      248.81      250.66      3.14 o 
  -2   4   5       21.13       21.96      0.59 o 
  -1   4   5      296.74      316.29      4.37 o 
   0   4   5      202.16      223.47      2.72 o 
   1   4   5       37.46       36.57      0.86 o 
   2   4   5        7.55        6.26      0.42 o 
   3   4   5       75.64       73.31      1.22 o 
   4   4   5      111.33      104.32      2.88 o 
   5   4   5       69.37       70.68      1.50 o 
   6   4   5      154.02      149.13      2.92 o 
   7   4   5      283.29      273.15      4.35 o 
   8   4   5      160.50      153.68      2.94 o 
   9   4   5       21.86       21.39      1.34 o 
  -9   5   5        0.24        1.37      0.75 o 
  -8   5   5        6.68        7.20      0.79 o 
  -7   5   5        7.60       10.63      0.71 o 
  -6   5   5       98.26      104.59      2.00 o 
  -5   5   5       38.99       37.93      0.96 o 
  -4   5   5      124.87      118.28      2.28 o 
  -3   5   5      425.15      434.51      6.72 o 
  -2   5   5      307.81      299.91      4.46 o 
  -1   5   5       70.79       57.08      1.76 o 
   0   5   5      207.33      196.97      6.24 o 
   1   5   5      594.28      617.19     10.50 o 
   2   5   5      213.04      211.54      4.23 o 
   3   5   5       27.42       28.40      1.10 o 
   4   5   5       30.40       24.01      0.83 o 
   5   5   5       30.42       28.65      0.95 o 
   6   5   5        2.90        2.25      0.48 o 
   7   5   5        4.21        4.36      0.53 o 
   8   5   5      169.94      175.11      3.26 o 
  -8   6   5       12.83        9.48      1.37 o 
  -7   6   5      178.15      192.77      6.49 o 
  -6   6   5       30.84       30.07      2.00 o 
  -5   6   5        8.87        9.18      0.88 o 
  -4   6   5      116.70      107.91      4.30 o 
  -3   6   5       26.18       25.90      1.24 o 
  -2   6   5      567.76      572.83      9.33 o 
  -1   6   5       83.06       83.48      5.24 o 
   0   6   5       48.49       47.32      4.24 o 
   1   6   5      147.40      134.69      3.17 o 
   2   6   5       66.36       64.72      1.93 o 
   3   6   5       28.41       25.78      1.24 o 
   4   6   5        2.95        3.50      0.81 o 
   5   6   5       50.88       51.67      1.81 o 
   6   6   5       24.11       26.95      1.87 o 
   7   6   5       21.80       24.81      1.37 o 
  -6   7   5        7.00        6.11      1.25 o 
  -5   7   5       75.18       87.80      9.05 o 
  -4   7   5      155.36      149.49      3.75 o 
  -3   7   5      199.31      199.30      4.54 o 
  -2   7   5       29.13       30.83      2.00 o 
  -1   7   5      132.46      128.39      3.26 o 
   0   7   5       46.21       48.11      1.87 o 
   1   7   5      176.46      167.17      3.93 o 
   2   7   5        3.96        3.20      0.57 o 
   3   7   5       52.07       48.41      1.81 o 
   4   7   5       11.83       11.28      1.68 o 
   5   7   5       25.17       28.28      1.41 o 
   6   7   5       12.59       17.09      1.87 o 
  -5   8   5      147.87      172.80      5.99 o 
  -4   8   5       33.16       37.99      1.76 o 
  -3   8   5       61.57       67.42      2.68 o 
  -2   8   5       96.86       96.88      4.24 o 
  -1   8   5        8.68       10.93      1.06 o 
   0   8   5        2.14        2.38      0.62 o 
   1   8   5       70.04       73.45      2.50 o 
   2   8   5       10.52       10.73      1.93 o 
   3   8   5      225.23      236.05      5.24 o 
   4   8   5        3.91        3.48      0.69 o 
   1   9   5       24.34       29.57      2.25 o 
  -4  -8   6        4.86        2.50      0.75 o 
  -3  -8   6       59.20       66.45      1.75 o 
  -2  -8   6       44.65       46.85      1.25 o 
  -1  -8   6       79.38       73.72      1.62 o 
   0  -8   6       54.76       54.34      1.34 o 
   1  -8   6       38.90       43.13      1.18 o 
   2  -8   6      195.72      214.72      4.21 o 
   3  -8   6       75.84       66.64      1.77 o 
   4  -8   6       20.85       20.21      1.62 o 
  -6  -7   6       75.93       81.90      2.56 o 
  -5  -7   6        5.91        6.34      0.51 o 
  -4  -7   6       97.75      103.85      2.26 o 
  -3  -7   6      142.53      144.74      2.38 o 
  -2  -7   6       60.56       59.45      1.34 o 
  -1  -7   6       40.53       42.46      1.09 o 
   0  -7   6       49.22       48.89      1.19 o 
   1  -7   6      104.72      108.88      2.05 o 
   2  -7   6        3.58        3.63      0.51 o 
   3  -7   6       15.37       14.49      0.74 o 
   4  -7   6        5.82        3.85      0.50 o 
   5  -7   6       23.53       27.33      1.10 o 
  -8  -6   6       20.02       22.08      1.62 o 
  -7  -6   6       39.83       41.37      1.34 o 
  -6  -6   6       68.01       67.67      1.73 o 
  -5  -6   6       35.09       32.80      0.95 o 
  -4  -6   6        2.50        1.62      0.29 o 
  -3  -6   6       45.48       47.96      0.98 o 
  -2  -6   6      372.11      373.36      4.16 o 
  -1  -6   6      514.58      508.39      6.08 o 
   0  -6   6      548.16      523.12      5.51 o 
   1  -6   6       98.22       93.55      1.82 o 
   2  -6   6      112.90       99.26      1.54 o 
   3  -6   6        9.07        9.19      0.54 o 
   4  -6   6       77.84       75.41      1.49 o 
   5  -6   6       38.34       40.28      1.25 o 
   6  -6   6       29.77       27.12      0.92 o 
   7  -6   6        1.32        1.11      0.44 o 
  -8  -5   6        2.30        1.12      0.36 o 
  -7  -5   6       41.89       37.12      1.20 o 
  -6  -5   6       45.14       50.05      1.37 o 
  -5  -5   6       37.28       36.51      0.95 o 
  -4  -5   6       29.18       29.71      0.83 o 
  -3  -5   6      116.95      106.35      1.52 o 
  -2  -5   6      616.68      596.88      6.11 o 
  -1  -5   6       77.48       72.36      1.13 o 
   0  -5   6      275.06      270.12      2.53 o 
   1  -5   6      360.97      363.58      3.56 o 
   2  -5   6      377.93      369.16      3.37 o 
   3  -5   6       75.77       63.14      0.98 o 
   4  -5   6       11.52       12.17      0.46 o 
   5  -5   6       19.74       18.36      0.64 o 
   6  -5   6       13.95       13.82      0.68 o 
   7  -5   6        1.28        1.39      0.30 o 
   8  -5   6        4.59        3.06      0.41 o 
  -9  -4   6       19.43       17.34      1.24 o 
  -8  -4   6       17.58       18.62      2.25 o 
  -7  -4   6       70.07       64.16      1.58 o 
  -6  -4   6      143.92      136.60      2.47 o 
  -5  -4   6      137.44      121.59      1.88 o 
  -4  -4   6      481.18      442.73      5.22 o 
  -3  -4   6      301.53      295.71      3.24 o 
  -2  -4   6      188.23      171.36      1.84 o 
  -1  -4   6       96.99       99.75      1.20 o 
   0  -4   6        2.68        4.56      0.20 o 
   1  -4   6       30.24       35.28      0.47 o 
   2  -4   6      326.90      324.89      2.73 o 
   3  -4   6       35.92       36.81      0.59 o 
   4  -4   6      118.35      116.86      1.46 o 
   5  -4   6      130.71      120.98      1.55 o 
   6  -4   6        8.35        7.81      0.50 o 
   7  -4   6        1.62        1.71      0.32 o 
   8  -4   6       71.32       64.38      2.20 o 
   9  -4   6      101.83       98.76      4.60 o 
  -9  -3   6       99.96      102.95      2.82 o 
  -8  -3   6      127.88      129.62      2.44 o 
  -7  -3   6       10.42       10.39      0.50 o 
  -6  -3   6      663.39      639.16      7.10 o 
  -5  -3   6       27.17       29.25      0.68 o 
  -4  -3   6      174.87      162.16      1.62 o 
  -3  -3   6      522.14      571.40      4.82 o 
  -2  -3   6      288.62      293.17      3.04 o 
  -1  -3   6      283.47      332.82      2.93 o 
   0  -3   6       75.16       77.89      0.80 o 
   1  -3   6      721.03      767.13      5.49 o 
   2  -3   6      116.21      139.24      1.28 o 
   3  -3   6      148.25      147.59      1.49 o 
   4  -3   6       34.19       34.76      0.96 o 
   5  -3   6       58.54       59.27      0.90 o 
   6  -3   6      304.67      301.84      3.06 o 
   7  -3   6      157.54      154.87      2.28 o 
   8  -3   6       24.03       23.32      1.08 o 
   9  -3   6       16.75       16.65      0.88 o 
 -10  -2   6        5.13        7.63      0.69 o 
  -9  -2   6       45.00       45.00      1.34 o 
  -8  -2   6       43.12       44.30      1.09 o 
  -7  -2   6       29.68       30.35      0.83 o 
  -6  -2   6       88.72       89.13      1.31 o 
  -5  -2   6      121.57      125.67      1.64 o 
  -4  -2   6      197.40      214.61      2.18 o 
  -3  -2   6       93.71      104.53      1.07 o 
  -2  -2   6      646.31      668.28      5.50 o 
  -1  -2   6     2602.67     2805.46     22.22 o 
   0  -2   6     1610.06     1739.84     11.52 o 
   1  -2   6      176.30      171.53      1.31 o 
   2  -2   6      234.72      247.53      2.21 o 
   3  -2   6      108.46      109.74      1.35 o 
   4  -2   6      155.42      160.01      1.72 o 
   5  -2   6       50.51       47.14      0.76 o 
   6  -2   6      100.46       95.11      1.27 o 
   7  -2   6      125.97      125.41      1.61 o 
   8  -2   6        1.94        1.73      0.26 o 
   9  -2   6       17.00       16.25      0.68 o 
  10  -2   6       11.74       12.03      2.02 o 
 -10  -1   6        9.51        8.40      0.69 o 
  -9  -1   6       20.20       18.56      0.89 o 
  -8  -1   6       97.67       94.13      1.94 o 
  -7  -1   6       78.24       77.43      1.43 o 
  -6  -1   6       53.25       52.14      1.06 o 
  -5  -1   6       65.37       60.04      0.94 o 
  -4  -1   6       93.66       96.79      1.11 o 
  -3  -1   6      700.45      740.84      6.54 o 
  -2  -1   6      466.09      491.06      4.01 o 
  -1  -1   6      359.92      355.16      3.78 o 
   0  -1   6       43.75       43.33      0.51 o 
   1  -1   6      511.55      531.65      4.31 o 
   2  -1   6       67.07       76.45      0.88 o 
   3  -1   6      586.12      639.24      5.25 o 
   4  -1   6       45.40       42.83      0.99 o 
   5  -1   6       84.73       92.13      1.19 o 
   6  -1   6       85.52       87.57      1.20 o 
   7  -1   6       66.43       65.59      1.04 o 
   8  -1   6       28.96       28.46      0.69 o 
   9  -1   6       10.32       10.30      0.57 o 
  10  -1   6       67.00       68.37      1.71 o 
 -10   0   6        8.33        8.08      0.90 o 
  -9   0   6        0.49        0.29      0.29 o 
  -8   0   6       72.58       73.35      1.64 o 
  -7   0   6       25.00       24.76      0.75 o 
  -6   0   6      169.93      147.11      2.10 o 
  -5   0   6      987.88      975.38     10.59 o 
  -4   0   6      427.21      461.18      4.58 o 
  -3   0   6        0.24        1.65      0.14 o 
  -2   0   6      201.95      204.68      2.34 o 
  -1   0   6       18.40       14.62      0.28 o 
   0   0   6      259.36      284.71      2.58 o 
   1   0   6        1.19        0.70      0.11 o 
   2   0   6        9.58       10.42      0.26 o 
   3   0   6      223.68      226.82      2.71 o 
   4   0   6       85.19       88.82      1.37 o 
   5   0   6      284.66      281.06      3.10 o 
   6   0   6       94.30       92.26      1.52 o 
   7   0   6       98.61       94.01      1.45 o 
   8   0   6        0.22        0.05      0.24 o 
   9   0   6        6.25        5.52      0.49 o 
  10   0   6       13.73       14.95      0.81 o 
 -10   1   6        9.53        8.41      1.87 o 
  -9   1   6       20.17       20.57      1.37 o 
  -8   1   6       97.59       98.31      1.96 o 
  -7   1   6       78.30       80.39      1.42 o 
  -6   1   6       53.36       52.72      1.04 o 
  -5   1   6       65.38       59.99      1.08 o 
  -4   1   6       93.40       95.76      1.40 o 
  -3   1   6      700.30      749.35      8.65 o 
  -2   1   6      466.31      485.28      4.72 o 
  -1   1   6      359.55      355.06      3.18 o 
   0   1   6       43.77       48.83      4.18 o 
   1   1   6      511.39      526.27      5.16 o 
   2   1   6       66.92       76.90      1.09 o 
   3   1   6      586.54      639.29      6.25 o 
   4   1   6       45.21       42.44      0.80 o 
   5   1   6       84.77       91.68      1.48 o 
   6   1   6       85.54       88.27      1.49 o 
   7   1   6       66.25       65.58      1.31 o 
   8   1   6       29.07       30.31      1.03 o 
   9   1   6       10.28       10.66      0.65 o 
  10   1   6       67.22       73.05      2.38 o 
 -10   2   6        5.07        5.79      0.78 o 
  -9   2   6       44.96       43.92      1.68 o 
  -8   2   6       43.10       44.11      1.54 o 
  -7   2   6       29.58       31.24      0.98 o 
  -6   2   6       88.86       88.44      1.73 o 
  -5   2   6      121.38      127.59      1.80 o 
  -4   2   6      197.15      212.86      2.65 o 
  -3   2   6       93.85      102.06      1.39 o 
  -2   2   6      646.58      676.63      6.41 o 
  -1   2   6     2601.56     2810.89     25.87 o 
   0   2   6     1609.92     1746.52     25.76 o 
   1   2   6      175.99      173.55      2.98 o 
   2   2   6      234.73      249.86      2.62 o 
   3   2   6      108.45      110.55      1.57 o 
   4   2   6      155.44      161.21      1.91 o 
   5   2   6       50.39       48.19      0.98 o 
   6   2   6      100.61       96.76      1.58 o 
   7   2   6      125.67      124.54      2.02 o 
   8   2   6        1.93        1.28      0.63 o 
   9   2   6       16.91       16.68      0.98 o 
  10   2   6       11.82       13.47      1.62 o 
 -10   3   6        1.73        2.87      1.00 o 
  -9   3   6       99.97      107.56      2.82 o 
  -8   3   6      127.86      129.04      3.04 o 
  -7   3   6       10.35        9.40      0.79 o 
  -6   3   6      662.78      648.28      8.51 o 
  -5   3   6       27.07       29.25      0.89 o 
  -4   3   6      174.77      163.89      2.69 o 
  -3   3   6      522.05      577.84      6.31 o 
  -2   3   6      288.65      306.99      3.43 o 
  -1   3   6      283.21      339.05      3.36 o 
   0   3   6       75.40       79.39      1.40 o 
   1   3   6      721.38      766.43      9.73 o 
   2   3   6      116.36      136.03      1.86 o 
   3   3   6      148.21      148.60      1.99 o 
   4   3   6       34.23       36.06      0.79 o 
   5   3   6       58.69       59.62      1.51 o 
   6   3   6      304.87      299.14      4.90 o 
   7   3   6      157.75      160.69      2.85 o 
   8   3   6       24.10       24.00      1.00 o 
   9   3   6       16.71       16.71      0.97 o 
  -9   4   6       19.46       21.46      1.62 o 
  -8   4   6       17.53       17.35      1.15 o 
  -7   4   6       69.91       66.98      1.60 o 
  -6   4   6      144.31      136.45      2.14 o 
  -5   4   6      137.19      125.15      1.95 o 
  -4   4   6      480.85      438.75      5.23 o 
  -3   4   6      301.33      296.60      3.66 o 
  -2   4   6      188.33      172.35      2.28 o 
  -1   4   6       97.05      102.15      1.81 o 
   0   4   6        2.69        4.71      0.28 o 
   1   4   6       30.28       35.18      1.88 o 
   2   4   6      326.27      324.67      4.46 o 
   3   4   6       35.74       36.20      0.83 o 
   4   4   6      118.11      115.63      2.07 o 
   5   4   6      130.44      119.42      2.17 o 
   6   4   6        8.35        9.86      0.82 o 
   7   4   6        1.61        1.33      0.36 o 
   8   4   6       71.57       66.37      2.35 o 
   9   4   6      102.06      102.07      2.81 o 
  -9   5   6       14.22       14.85      1.62 o 
  -8   5   6        2.31        3.27      0.62 o 
  -7   5   6       41.90       37.61      1.49 o 
  -6   5   6       45.27       53.88      1.41 o 
  -5   5   6       37.17       37.89      1.75 o 
  -4   5   6       29.27       28.24      2.56 o 
  -3   5   6      117.02      104.40      3.12 o 
  -2   5   6      616.86      585.54     10.23 o 
  -1   5   6       77.55       71.79      2.03 o 
   0   5   6      274.67      264.71      5.16 o 
   1   5   6      360.18      354.85      6.53 o 
   2   5   6      377.37      371.82      6.66 o 
   3   5   6       75.65       64.72      1.90 o 
   4   5   6       11.45       11.96      0.62 o 
   5   5   6       19.76       17.09      1.00 o 
   6   5   6       13.88       14.77      0.96 o 
   7   5   6        1.26        0.04      0.29 o 
   8   5   6        4.60        3.89      0.53 o 
  -8   6   6       19.91       19.96      2.00 o 
  -7   6   6       39.84       39.80      2.50 o 
  -6   6   6       67.77       69.34      2.25 o 
  -5   6   6       35.24       33.50      2.06 o 
  -4   6   6        2.48        1.71      1.31 o 
  -3   6   6       45.42       45.54      1.68 o 
  -2   6   6      372.35      364.13      6.97 o 
  -1   6   6      514.95      509.49     13.79 o 
   0   6   6      548.39      505.53      9.18 o 
   1   6   6       97.93       94.86      2.51 o 
   2   6   6      113.22       99.22      2.55 o 
   3   6   6        9.08        8.22      0.87 o 
   4   6   6       77.84       75.17      2.29 o 
   5   6   6       38.22       40.61      1.63 o 
   6   6   6       29.72       27.70      2.00 o 
   7   6   6        1.33        0.87      0.42 o 
  -6   7   6       75.84       83.72      3.87 o 
  -5   7   6        5.93        7.20      1.25 o 
  -4   7   6       97.83      108.26      3.12 o 
  -3   7   6      142.60      148.39      3.66 o 
  -2   7   6       60.73       58.76      2.25 o 
  -1   7   6       40.50       40.53      1.75 o 
   0   7   6       49.34       49.67      1.93 o 
   1   7   6      104.89      109.39      3.12 o 
   2   7   6        3.55        2.82      0.57 o 
   3   7   6       15.31       12.33      1.01 o 
   4   7   6        5.81        4.27      0.94 o 
   5   7   6       23.42       25.24      1.37 o 
  -5   8   6        7.37        7.36      1.37 o 
  -4   8   6        4.85        4.24      1.00 o 
  -3   8   6       59.29       67.76      3.81 o 
  -2   8   6       44.82       49.58      1.98 o 
  -1   8   6       79.06       74.75      2.47 o 
   0   8   6       54.79       56.21      2.12 o 
   1   8   6       38.97       43.39      2.00 o 
   2   8   6      195.68      207.24      6.99 o 
   3   8   6       75.88       64.58      2.29 o 
   4   8   6       20.80       17.22      1.87 o 
  -4  -8   7        9.08       11.10      1.37 o 
  -3  -8   7       48.57       60.38      1.70 o 
  -2  -8   7        5.35        4.46      0.46 o 
  -1  -8   7        3.98        4.50      0.46 o 
   0  -8   7        7.95        8.02      0.79 o 
   1  -8   7        3.24        2.53      0.49 o 
   2  -8   7       79.98       87.58      1.82 o 
   3  -8   7      101.45      114.40      2.49 o 
  -6  -7   7        6.52        7.86      1.12 o 
  -5  -7   7      174.72      201.05      4.89 o 
  -4  -7   7        2.17        2.41      0.63 o 
  -3  -7   7        1.64        2.08      0.48 o 
  -2  -7   7       80.78       80.65      1.62 o 
  -1  -7   7       64.71       63.46      1.39 o 
   0  -7   7       24.77       28.33      0.90 o 
   1  -7   7       56.36       55.92      1.13 o 
   2  -7   7      153.33      152.35      2.76 o 
   3  -7   7        0.63        1.19      0.31 o 
   4  -7   7      135.47      147.84      2.88 o 
   5  -7   7       81.67       88.71      2.94 o 
  -7  -6   7        1.17        0.92      0.38 o 
  -6  -6   7       43.13       43.81      1.37 o 
  -5  -6   7       98.25      101.02      2.14 o 
  -4  -6   7       30.05       33.62      1.08 o 
  -3  -6   7       15.75       16.02      0.65 o 
  -2  -6   7      103.22      104.72      1.86 o 
  -1  -6   7       82.96       79.75      1.50 o 
   0  -6   7       80.42       80.35      1.47 o 
   1  -6   7      109.87      101.93      1.56 o 
   2  -6   7       58.74       60.81      1.15 o 
   3  -6   7       59.87       55.01      1.25 o 
   4  -6   7       34.87       35.20      1.00 o 
   5  -6   7       14.01       13.22      0.68 o 
   6  -6   7       51.92       56.87      1.37 o 
   7  -6   7       41.32       42.55      2.37 o 
  -8  -5   7        9.21        9.93      1.06 o 
  -7  -5   7       21.14       20.14      0.91 o 
  -6  -5   7       49.07       48.81      1.37 o 
  -5  -5   7       22.87       20.80      0.86 o 
  -4  -5   7       94.72       87.82      1.99 o 
  -3  -5   7      226.27      223.08      2.67 o 
  -2  -5   7      718.55      690.87      7.02 o 
  -1  -5   7      390.55      393.23      4.24 o 
   0  -5   7      399.30      400.19      3.88 o 
   1  -5   7      515.26      515.60      5.36 o 
   2  -5   7      268.44      251.31      2.66 o 
   3  -5   7      117.35      108.73      1.58 o 
   4  -5   7      180.25      162.46      2.15 o 
   5  -5   7       14.43       16.35      0.58 o 
   6  -5   7       12.79       11.01      0.72 o 
   7  -5   7       19.50       18.20      1.55 o 
   8  -5   7       48.75       46.54      2.50 o 
  -9  -4   7       11.82       11.98      1.50 o 
  -8  -4   7       13.68       15.56      1.15 o 
  -7  -4   7       44.90       41.62      1.93 o 
  -6  -4   7      154.28      148.49      3.00 o 
  -5  -4   7      203.48      196.59      3.57 o 
  -4  -4   7      500.49      473.15      5.54 o 
  -3  -4   7       93.09      102.75      1.53 o 
  -2  -4   7       59.58       61.15      0.88 o 
  -1  -4   7       12.51       11.50      0.36 o 
   0  -4   7       15.68       18.91      0.40 o 
   1  -4   7      201.67      217.68      2.03 o 
   2  -4   7      218.07      223.88      2.14 o 
   3  -4   7      628.88      640.02      5.41 o 
   4  -4   7      234.10      214.48      2.46 o 
   5  -4   7       33.60       28.66      0.75 o 
   6  -4   7       71.36       67.70      1.20 o 
   7  -4   7      102.82      103.58      2.56 o 
   8  -4   7      193.14      197.93      3.70 o 
   9  -4   7       18.93       20.71      1.75 o 
  -9  -3   7       61.51       61.94      2.07 o 
  -8  -3   7      103.89      102.81      1.85 o 
  -7  -3   7      108.20      100.93      1.75 o 
  -6  -3   7       81.82       82.15      1.31 o 
  -5  -3   7       18.82       17.42      0.59 o 
  -4  -3   7      170.80      182.79      1.97 o 
  -3  -3   7      243.66      251.28      2.33 o 
  -2  -3   7      413.55      478.43      3.79 o 
  -1  -3   7      146.90      153.44      1.53 o 
   0  -3   7      310.23      306.09      2.24 o 
   1  -3   7      178.24      193.09      1.59 o 
   2  -3   7      142.09      144.38      1.34 o 
   3  -3   7      413.93      422.14      3.93 o 
   4  -3   7       95.27       92.32      1.35 o 
   5  -3   7       86.78       87.69      1.27 o 
   6  -3   7      273.48      273.52      2.86 o 
   7  -3   7       75.03       79.09      1.33 o 
   8  -3   7       30.03       29.22      1.28 o 
   9  -3   7       11.50       11.92      0.73 o 
 -10  -2   7       66.69       73.89      2.46 o 
  -9  -2   7       68.37       66.17      3.10 o 
  -8  -2   7        1.08        0.86      0.26 o 
  -7  -2   7       82.72       82.71      1.80 o 
  -6  -2   7        3.33        3.75      0.30 o 
  -5  -2   7      192.79      180.04      2.16 o 
  -4  -2   7      112.44      124.29      1.58 o 
  -3  -2   7       69.16       68.38      0.98 o 
  -2  -2   7      653.15      733.44      6.01 o 
  -1  -2   7       60.68       65.05      0.75 o 
   0  -2   7        1.44        1.56      0.14 o 
   1  -2   7      267.97      272.42      2.00 o 
   2  -2   7      623.84      629.12      4.86 o 
   3  -2   7       17.80       17.27      0.49 o 
   4  -2   7        9.34       12.80      0.37 o 
   5  -2   7       51.60       47.60      0.79 o 
   6  -2   7       10.76        9.31      0.39 o 
   7  -2   7      134.22      131.65      1.69 o 
   8  -2   7       54.88       54.83      1.12 o 
   9  -2   7       10.82       10.72      0.63 o 
  10  -2   7        0.79        1.37      0.38 o 
 -10  -1   7       42.33       46.93      1.44 o 
  -9  -1   7       58.18       61.08      1.58 o 
  -8  -1   7       21.25       20.83      0.72 o 
  -7  -1   7       56.72       62.52      1.26 o 
  -6  -1   7       46.72       47.43      1.00 o 
  -5  -1   7      150.37      155.31      1.88 o 
  -4  -1   7      134.63      133.23      1.61 o 
  -3  -1   7      127.17      141.07      1.47 o 
  -2  -1   7     1440.61     1529.88     12.74 o 
  -1  -1   7      131.69      144.00      1.33 o 
   0  -1   7      273.76      307.99      2.63 o 
   1  -1   7      387.13      408.29      3.41 o 
   2  -1   7      900.85      933.54      7.52 o 
   3  -1   7      185.55      199.55      1.85 o 
   4  -1   7      266.47      278.50      3.00 o 
   5  -1   7       61.85       59.35      0.91 o 
   6  -1   7      127.09      124.45      1.57 o 
   7  -1   7      188.49      184.96      2.14 o 
   8  -1   7       41.91       41.38      0.86 o 
   9  -1   7       16.48       16.58      0.70 o 
  10  -1   7       22.97       22.07      1.00 o 
 -10   0   7      135.19      139.15      3.40 o 
  -9   0   7       25.03       26.29      0.98 o 
  -8   0   7       54.53       51.67      1.53 o 
  -7   0   7       58.66       53.10      1.67 o 
  -6   0   7      488.35      458.27      5.37 o 
  -5   0   7      378.27      348.13      4.13 o 
  -4   0   7       71.38       68.80      0.96 o 
  -3   0   7       43.40       40.72      0.64 o 
  -2   0   7      397.24      429.64      5.31 o 
  -1   0   7     1414.21     1510.34     12.91 o 
   0   0   7      831.32      845.61      8.06 o 
   1   0   7       47.89       49.59      0.63 o 
   2   0   7       73.25       98.51      1.10 o 
   3   0   7       21.56       21.98      0.40 o 
   4   0   7      118.50      125.73      1.59 o 
   5   0   7      158.16      146.62      1.86 o 
   6   0   7      268.46      260.70      3.01 o 
   7   0   7        3.56        2.37      0.27 o 
   8   0   7       94.16       99.74      1.81 o 
   9   0   7       31.99       34.33      1.51 o 
  10   0   7       39.51       42.77      1.44 o 
 -10   1   7       42.25       45.58      1.81 o 
  -9   1   7       58.24       63.91      3.37 o 
  -8   1   7       21.38       21.40      1.06 o 
  -7   1   7       56.57       61.96      1.23 o 
  -6   1   7       46.56       44.31      0.97 o 
  -5   1   7      150.20      153.95      2.12 o 
  -4   1   7      134.63      132.86      1.80 o 
  -3   1   7      126.99      142.11      1.58 o 
  -2   1   7     1439.69     1538.16     15.63 o 
  -1   1   7      131.39      144.18      1.77 o 
   0   1   7      272.85      309.32      4.03 o 
   1   1   7      386.66      407.15      4.08 o 
   2   1   7      900.48      935.86      8.97 o 
   3   1   7      185.36      202.44      2.86 o 
   4   1   7      266.32      277.18      3.86 o 
   5   1   7       61.85       59.24      1.13 o 
   6   1   7      126.98      125.05      1.94 o 
   7   1   7      188.42      178.84      2.63 o 
   8   1   7       41.81       40.10      1.06 o 
   9   1   7       16.49       16.57      0.80 o 
  10   1   7       22.97       23.21      1.87 o 
 -10   2   7       66.73       75.11      3.37 o 
  -9   2   7       68.33       65.75      3.12 o 
  -8   2   7        1.08        0.55      0.62 o 
  -7   2   7       82.87       82.81      1.73 o 
  -6   2   7        3.36        4.03      0.48 o 
  -5   2   7      192.77      180.37      3.43 o 
  -4   2   7      112.36      124.07      1.73 o 
  -3   2   7       68.98       69.72      1.06 o 
  -2   2   7      652.96      736.24      7.02 o 
  -1   2   7       60.46       66.03      0.82 o 
   0   2   7        1.47        1.38      0.26 o 
   1   2   7      267.79      269.58      4.53 o 
   2   2   7      623.52      632.35      6.91 o 
   3   2   7       17.88       17.66      0.39 o 
   4   2   7        9.32       12.85      0.41 o 
   5   2   7       51.66       47.47      1.67 o 
   6   2   7       10.76       10.65      0.81 o 
   7   2   7      134.29      132.50      2.13 o 
   8   2   7       54.96       53.20      1.53 o 
   9   2   7       10.78       10.09      0.76 o 
  -9   3   7       61.37       67.87      2.99 o 
  -8   3   7      103.84      100.81      3.62 o 
  -7   3   7      108.07      102.29      2.06 o 
  -6   3   7       81.76       84.25      1.73 o 
  -5   3   7       18.62       18.68      0.74 o 
  -4   3   7      170.83      179.88      2.80 o 
  -3   3   7      243.89      254.47      3.56 o 
  -2   3   7      413.66      481.24      5.31 o 
  -1   3   7      146.93      155.48      1.86 o 
   0   3   7      310.00      306.58      5.08 o 
   1   3   7      178.16      192.86      2.82 o 
   2   3   7      142.17      143.24      1.94 o 
   3   3   7      414.57      417.58      5.63 o 
   4   3   7       95.00       93.42      1.45 o 
   5   3   7       86.58       84.68      1.46 o 
   6   3   7      273.02      269.21      4.14 o 
   7   3   7       74.96       78.62      2.65 o 
   8   3   7       29.88       29.31      1.10 o 
   9   3   7       11.48       12.42      0.89 o 
  -9   4   7       11.83       12.85      1.50 o 
  -8   4   7       13.75       16.46      1.14 o 
  -7   4   7       44.84       40.42      1.49 o 
  -6   4   7      154.08      148.70      2.98 o 
  -5   4   7      203.68      194.12      3.20 o 
  -4   4   7      500.31      468.99      6.49 o 
  -3   4   7       92.91       99.95      2.24 o 
  -2   4   7       59.61       58.96      1.28 o 
  -1   4   7       12.50       12.10      0.43 o 
   0   4   7       15.62       18.46      0.51 o 
   1   4   7      202.02      215.36      3.19 o 
   2   4   7      217.93      227.48      3.29 o 
   3   4   7      628.51      638.23      8.35 o 
   4   4   7      233.96      214.26      3.32 o 
   5   4   7       33.61       28.47      1.14 o 
   6   4   7       71.33       67.35      1.61 o 
   7   4   7      103.03       98.26      2.15 o 
   8   4   7      193.16      200.61      3.58 o 
  -8   5   7        9.24       10.01      1.43 o 
  -7   5   7       21.08       20.87      1.14 o 
  -6   5   7       49.08       48.20      1.34 o 
  -5   5   7       22.91       20.59      1.31 o 
  -4   5   7       94.48       86.26      2.42 o 
  -3   5   7      226.33      221.93      9.17 o 
  -2   5   7      718.74      691.91     11.82 o 
  -1   5   7      390.34      390.35      7.15 o 
   0   5   7      399.23      387.28      7.14 o 
   1   5   7      515.31      508.05      8.91 o 
   2   5   7      268.80      251.18      4.87 o 
   3   5   7      117.38      109.87      2.69 o 
   4   5   7      180.19      163.87      3.58 o 
   5   5   7       14.42       16.62      1.12 o 
   6   5   7       12.79       12.79      1.54 o 
   7   5   7       19.55       17.41      0.92 o 
   8   5   7       48.81       48.96      2.25 o 
  -7   6   7        1.18        1.00      0.62 o 
  -6   6   7       43.08       46.35      2.43 o 
  -5   6   7       98.45       98.80      2.78 o 
  -4   6   7       30.04       32.60      1.45 o 
  -3   6   7       15.76       15.72      1.15 o 
  -2   6   7      103.25      102.75      3.31 o 
  -1   6   7       82.91       80.01      2.34 o 
   0   6   7       80.33       82.35      3.93 o 
   1   6   7      109.70      105.92      2.69 o 
   2   6   7       58.79       58.65      2.31 o 
   3   6   7       59.69       56.02      2.62 o 
   4   6   7       34.86       36.19      1.50 o 
   5   6   7       13.96       14.79      1.15 o 
   6   6   7       51.90       52.53      2.87 o 
  -5   7   7      174.60      204.39      8.17 o 
  -4   7   7        2.18        2.36      0.62 o 
  -3   7   7        1.65        1.43      0.53 o 
  -2   7   7       80.61       80.61      2.47 o 
  -1   7   7       64.83       63.14      2.12 o 
   0   7   7       24.65       27.10      1.37 o 
   1   7   7       56.22       54.53      1.94 o 
   2   7   7      153.19      151.72      5.37 o 
   3   7   7        0.64        0.46      0.39 o 
   4   7   7      135.37      142.34      5.99 o 
   5   7   7       81.70       87.57      2.69 o 
  -4   8   7        9.10       12.10      1.75 o 
  -3   8   7       48.52       56.15      2.21 o 
  -2   8   7        5.36        4.81      0.79 o 
  -1   8   7        3.97        3.59      0.75 o 
   0   8   7        7.95        7.75      0.88 o 
   1   8   7        3.24        2.48      0.57 o 
   2   8   7       79.92       86.11      2.73 o 
   3   8   7      101.64      119.90      4.74 o 
   4   8   7       59.77       70.12      3.49 o 
  -3  -8   8       17.72       20.84      1.62 o 
  -2  -8   8        0.02        0.06      0.31 o 
  -1  -8   8       39.00       41.97      1.19 o 
   0  -8   8        3.22        2.16      0.37 o 
   1  -8   8       10.14       11.12      0.70 o 
   2  -8   8       26.36       24.54      0.90 o 
   3  -8   8       32.02       36.23      2.74 o 
  -6  -7   8       35.85       34.19      2.25 o 
  -5  -7   8       10.98       11.56      0.81 o 
  -4  -7   8        3.47        4.87      0.71 o 
  -3  -7   8        9.06        8.57      0.92 o 
  -2  -7   8       61.81       64.21      1.72 o 
  -1  -7   8       32.52       34.07      1.00 o 
   0  -7   8       47.51       46.84      1.17 o 
   1  -7   8       11.07       10.99      0.90 o 
   2  -7   8      162.73      160.65      2.54 o 
   3  -7   8      138.47      152.46      2.58 o 
   4  -7   8       50.21       55.53      1.57 o 
   5  -7   8       22.90       24.52      1.28 o 
  -7  -6   8        6.68        7.34      1.06 o 
  -6  -6   8       67.89       65.46      1.70 o 
  -5  -6   8      121.41      131.60      3.73 o 
  -4  -6   8       14.57       16.67      0.96 o 
  -3  -6   8      174.99      172.53      3.84 o 
  -2  -6   8       61.47       61.75      1.15 o 
  -1  -6   8       83.83       81.30      1.54 o 
   0  -6   8      901.50      889.84     10.04 o 
   1  -6   8      138.04      147.60      2.06 o 
   2  -6   8       32.30       28.15      0.77 o 
   3  -6   8       66.82       63.44      1.35 o 
   4  -6   8        2.68        2.38      0.56 o 
   5  -6   8        7.90        7.41      0.54 o 
   6  -6   8       23.89       25.20      1.03 o 
   7  -6   8      116.66      130.26      4.62 o 
  -8  -5   8       42.57       42.67      2.37 o 
  -7  -5   8       42.99       44.42      1.39 o 
  -6  -5   8       32.20       29.74      1.14 o 
  -5  -5   8      131.18      121.22      2.35 o 
  -4  -5   8        1.34        1.81      0.37 o 
  -3  -5   8      199.01      190.38      2.77 o 
  -2  -5   8      356.30      338.94      3.76 o 
  -1  -5   8      509.78      514.70      5.72 o 
   0  -5   8       58.02       54.53      0.90 o 
   1  -5   8      228.63      221.04      2.39 o 
   2  -5   8      463.89      449.21      4.38 o 
   3  -5   8       34.65       31.19      0.76 o 
   4  -5   8       33.80       34.12      0.82 o 
   5  -5   8        8.48        6.84      0.45 o 
   6  -5   8       11.73       14.56      0.96 o 
   7  -5   8        4.41        2.99      0.48 o 
  -8  -4   8        5.02        4.87      0.71 o 
  -7  -4   8        4.23        4.86      0.75 o 
  -6  -4   8        7.73        5.32      0.73 o 
  -5  -4   8       65.31       56.16      1.20 o 
  -4  -4   8      196.94      183.18      2.63 o 
  -3  -4   8      153.32      153.74      1.77 o 
  -2  -4   8       32.78       37.60      0.65 o 
  -1  -4   8      131.35      124.57      1.48 o 
   0  -4   8      155.19      160.62      1.63 o 
   1  -4   8       78.57       81.17      0.94 o 
   2  -4   8      343.74      323.98      3.21 o 
   3  -4   8      446.75      434.29      4.18 o 
   4  -4   8      248.48      243.69      3.24 o 
   5  -4   8      116.68      114.48      1.87 o 
   6  -4   8        5.97        4.95      0.44 o 
   7  -4   8       25.26       27.74      1.03 o 
   8  -4   8      117.34      119.30      2.54 o 
  -9  -3   8      144.30      142.86      3.62 o 
  -8  -3   8       83.96       82.10      1.64 o 
  -7  -3   8       72.42       68.24      1.39 o 
  -6  -3   8       88.21       83.29      1.32 o 
  -5  -3   8      109.80      114.00      1.58 o 
  -4  -3   8       25.99       25.69      0.70 o 
  -3  -3   8       10.49       12.24      0.37 o 
  -2  -3   8        5.36        5.52      0.26 o 
  -1  -3   8       10.48       12.96      0.33 o 
   0  -3   8       83.12       75.62      0.78 o 
   1  -3   8       34.29       36.10      0.52 o 
   2  -3   8      187.09      184.42      1.79 o 
   3  -3   8       14.14       13.77      0.34 o 
   4  -3   8      332.86      345.85      3.59 o 
   5  -3   8      278.77      272.96      2.82 o 
   6  -3   8      255.46      249.87      2.66 o 
   7  -3   8      106.37      101.75      1.43 o 
   8  -3   8       31.41       30.12      0.95 o 
   9  -3   8       47.67       52.16      2.21 o 
 -10  -2   8       29.55       29.07      1.41 o 
  -9  -2   8       46.88       46.27      1.36 o 
  -8  -2   8       21.62       21.54      0.76 o 
  -7  -2   8      118.61      109.57      3.04 o 
  -6  -2   8      492.94      468.82      5.61 o 
  -5  -2   8       20.39       21.84      0.58 o 
  -4  -2   8       85.21       86.12      1.23 o 
  -3  -2   8       24.96       26.32      0.59 o 
  -2  -2   8      298.01      323.68      2.82 o 
  -1  -2   8      694.73      809.90      7.19 o 
   0  -2   8     1197.76     1269.24      8.96 o 
   1  -2   8      328.24      369.53      2.78 o 
   2  -2   8       25.89       27.85      0.49 o 
   3  -2   8       20.53       15.61      0.39 o 
   4  -2   8      392.84      392.94      3.73 o 
   5  -2   8       27.57       23.99      0.55 o 
   6  -2   8        7.55        8.16      0.43 o 
   7  -2   8       98.90       97.36      1.40 o 
   8  -2   8        0.23        0.21      0.21 o 
   9  -2   8        0.42        0.97      0.26 o 
 -10  -1   8       13.59       15.93      0.94 o 
  -9  -1   8      187.09      193.46      3.37 o 
  -8  -1   8       35.03       35.18      0.95 o 
  -7  -1   8       74.57       73.95      1.40 o 
  -6  -1   8      237.24      232.81      3.09 o 
  -5  -1   8      163.05      159.00      2.21 o 
  -4  -1   8       12.99       12.05      0.41 o 
  -3  -1   8        9.79       11.06      0.40 o 
  -2  -1   8      370.60      382.10      3.69 o 
  -1  -1   8       29.68       38.87      0.58 o 
   0  -1   8       88.36      114.34      1.14 o 
   1  -1   8      448.43      489.46      4.07 o 
   2  -1   8       25.43       25.45      0.42 o 
   3  -1   8      348.92      384.41      3.57 o 
   4  -1   8      105.86      100.02      1.25 o 
   5  -1   8      117.16      123.24      1.50 o 
   6  -1   8       18.33       19.38      0.53 o 
   7  -1   8       43.62       41.66      0.83 o 
   8  -1   8        8.35        7.76      0.43 o 
   9  -1   8        6.46        6.76      0.54 o 
  10  -1   8       35.77       40.18      2.50 o 
 -10   0   8       32.85       35.28      1.54 o 
  -9   0   8       26.94       24.20      1.44 o 
  -8   0   8       47.01       46.60      1.12 o 
  -7   0   8        1.77        2.18      0.30 o 
  -6   0   8      165.84      170.12      2.38 o 
  -5   0   8       18.84       14.83      0.53 o 
  -4   0   8       22.48       17.27      0.43 o 
  -3   0   8        3.73        4.30      0.25 o 
  -2   0   8       70.15       66.07      1.53 o 
  -1   0   8      337.72      351.57      3.21 o 
   0   0   8      257.96      282.14      2.64 o 
   1   0   8      191.27      206.93      2.49 o 
   2   0   8       15.35       15.96      0.34 o 
   3   0   8      716.94      764.30      6.79 o 
   4   0   8       44.73       49.70      0.86 o 
   5   0   8       45.39       43.79      0.85 o 
   6   0   8       21.69       16.77      0.77 o 
   7   0   8      188.83      188.88      2.43 o 
   8   0   8       49.43       45.58      1.01 o 
   9   0   8        1.81        1.12      0.28 o 
  10   0   8       10.97        8.86      1.25 o 
 -10   1   8       13.52       13.35      1.50 o 
  -9   1   8      187.11      193.81      6.36 o 
  -8   1   8       35.10       34.76      3.56 o 
  -7   1   8       74.49       73.14      1.39 o 
  -6   1   8      237.42      234.27      3.05 o 
  -5   1   8      163.07      160.84      2.21 o 
  -4   1   8       12.92       12.03      0.56 o 
  -3   1   8        9.83       11.36      0.33 o 
  -2   1   8      370.53      382.23      3.81 o 
  -1   1   8       29.62       36.68      0.72 o 
   0   1   8       88.66      114.54      1.53 o 
   1   1   8      448.28      489.96      4.87 o 
   2   1   8       25.50       25.06      0.51 o 
   3   1   8      348.59      385.31      3.97 o 
   4   1   8      105.82      101.61      1.56 o 
   5   1   8      117.47      120.45      1.87 o 
   6   1   8       18.31       19.10      0.65 o 
   7   1   8       43.81       40.89      1.03 o 
   8   1   8        8.33        6.37      0.51 o 
   9   1   8        6.45        6.00      0.45 o 
  -9   2   8       46.74       47.41      2.50 o 
  -8   2   8       21.53       21.96      1.62 o 
  -7   2   8      118.40      110.82      2.11 o 
  -6   2   8      492.36      477.64      6.45 o 
  -5   2   8       20.38       23.43      0.65 o 
  -4   2   8       85.10       86.49      1.33 o 
  -3   2   8       24.92       26.42      0.59 o 
  -2   2   8      297.81      323.34      4.54 o 
  -1   2   8      695.09      804.38      8.62 o 
   0   2   8     1197.60     1275.30     19.08 o 
   1   2   8      328.12      368.41      5.98 o 
   2   2   8       25.72       27.44      0.72 o 
   3   2   8       20.55       15.30      0.44 o 
   4   2   8      392.87      389.20      4.61 o 
   5   2   8       27.59       25.65      0.72 o 
   6   2   8        7.55        7.97      0.49 o 
   7   2   8       98.72       95.83      2.09 o 
   8   2   8        0.23        0.16      0.25 o 
   9   2   8        0.43        0.44      0.37 o 
  -9   3   8      144.36      133.50      4.62 o 
  -8   3   8       83.98       80.85      3.12 o 
  -7   3   8       72.60       69.91      2.43 o 
  -6   3   8       88.24       82.53      2.11 o 
  -5   3   8      110.04      108.35      2.50 o 
  -4   3   8       25.97       23.33      1.01 o 
  -3   3   8       10.50       12.18      0.69 o 
  -2   3   8        5.35        5.47      0.35 o 
  -1   3   8       10.45       12.82      0.62 o 
   0   3   8       83.04       73.26      1.65 o 
   1   3   8       34.32       36.06      1.05 o 
   2   3   8      187.12      185.52      2.42 o 
   3   3   8       14.09       13.97      0.58 o 
   4   3   8      332.50      337.41      3.73 o 
   5   3   8      278.45      275.78      3.55 o 
   6   3   8      255.28      245.40      5.00 o 
   7   3   8      106.24       99.92      2.17 o 
   8   3   8       31.40       28.67      1.45 o 
   9   3   8       47.65       52.33      1.57 o 
  -9   4   8       22.18       27.82      2.00 o 
  -8   4   8        5.08        4.11      1.00 o 
  -7   4   8        4.22        5.45      0.75 o 
  -6   4   8        7.75        5.16      1.12 o 
  -5   4   8       65.17       55.78      1.87 o 
  -4   4   8      196.49      187.23      3.59 o 
  -3   4   8      152.87      154.01      3.05 o 
  -2   4   8       32.82       33.04      2.99 o 
  -1   4   8      131.38      129.53      1.79 o 
   0   4   8      155.18      159.87      2.13 o 
   1   4   8       78.38       76.81      1.52 o 
   2   4   8      343.50      323.93      5.14 o 
   3   4   8      446.43      434.67      5.93 o 
   4   4   8      248.28      242.25      3.71 o 
   5   4   8      116.49      115.27      2.20 o 
   6   4   8        5.96        4.75      0.62 o 
   7   4   8       25.30       27.80      1.08 o 
   8   4   8      117.32      124.47      4.02 o 
  -8   5   8       42.67       45.29      2.37 o 
  -7   5   8       42.92       49.78      2.25 o 
  -6   5   8       32.07       31.00      1.10 o 
  -5   5   8      131.29      129.26      3.18 o 
  -4   5   8        1.32        2.57      0.53 o 
  -3   5   8      199.04      188.65      4.10 o 
  -2   5   8      355.79      331.39      6.35 o 
  -1   5   8      509.47      504.37      9.61 o 
   0   5   8       58.15       54.06      3.43 o 
   1   5   8      228.83      217.76      6.11 o 
   2   5   8      463.92      456.55     13.66 o 
   3   5   8       34.60       30.66      1.28 o 
   4   5   8       33.71       35.47      1.06 o 
   5   5   8        8.44        8.78      0.78 o 
   6   5   8       11.73       12.43      0.87 o 
   7   5   8        4.39        3.95      0.54 o 
   8   5   8       29.41       31.94      2.00 o 
  -7   6   8        6.71        5.99      1.25 o 
  -6   6   8       67.70       61.95      2.25 o 
  -5   6   8      121.47      122.94      3.31 o 
  -4   6   8       14.52       18.34      1.19 o 
  -3   6   8      175.29      175.37      4.06 o 
  -2   6   8       61.44       59.97      2.03 o 
  -1   6   8       84.01       81.39      2.34 o 
   0   6   8      902.19      874.49     14.87 o 
   1   6   8      138.24      153.00      4.37 o 
   2   6   8       32.32       29.62      1.28 o 
   3   6   8       66.93       63.61      2.03 o 
   4   6   8        2.65        3.27      0.62 o 
   5   6   8        7.87        7.74      1.25 o 
   6   6   8       23.80       26.70      2.00 o 
  -6   7   8       36.02       36.06      2.37 o 
  -5   7   8       11.11       10.97      1.10 o 
  -4   7   8        3.50        4.58      0.75 o 
  -3   7   8        9.06        8.86      0.97 o 
  -2   7   8       61.93       65.54      2.25 o 
  -1   7   8       32.60       35.35      1.59 o 
   0   7   8       47.43       41.80      2.25 o 
   1   7   8       11.15       11.12      1.12 o 
   2   7   8      163.03      149.97      5.49 o 
   3   7   8      138.49      148.30      7.30 o 
   4   7   8       50.18       57.42      2.12 o 
   5   7   8       22.88       21.71      2.12 o 
  -3   8   8       17.65       23.83      2.37 o 
  -2   8   8        0.02        0.62      0.48 o 
  -1   8   8       39.06       43.36      3.93 o 
   0   8   8        3.25        3.24      0.66 o 
   1   8   8       10.18       12.96      1.19 o 
   2   8   8       26.39       20.74      1.75 o 
   3   8   8       32.06       37.18      2.50 o 
  -2  -8   9       10.91       13.35      1.50 o 
  -1  -8   9       15.29       16.62      0.98 o 
   0  -8   9       10.31       10.15      1.00 o 
   1  -8   9       10.67       12.42      0.89 o 
   2  -8   9       34.84       39.84      1.72 o 
   3  -8   9        6.60        8.30      0.88 o 
  -5  -7   9        1.32        1.32      0.62 o 
  -4  -7   9       25.45       25.92      2.06 o 
  -3  -7   9       17.22       15.85      1.15 o 
  -2  -7   9       75.82       83.48      2.67 o 
  -1  -7   9       27.44       31.18      1.15 o 
   0  -7   9      130.43      142.23      2.37 o 
   1  -7   9       28.75       27.95      0.92 o 
   2  -7   9       62.72       65.08      1.43 o 
   3  -7   9       92.64       94.79      1.88 o 
   4  -7   9        6.16        6.27      0.56 o 
  -7  -6   9        8.49        8.11      1.25 o 
  -6  -6   9      102.22      100.97      2.28 o 
  -5  -6   9       39.95       38.08      1.27 o 
  -4  -6   9       76.63       80.69      2.34 o 
  -3  -6   9       59.69       59.29      1.31 o 
  -2  -6   9       10.95       10.66      0.67 o 
  -1  -6   9       38.86       39.33      1.01 o 
   0  -6   9      145.49      146.21      2.99 o 
   1  -6   9       40.49       42.15      0.93 o 
   2  -6   9       35.31       37.82      1.30 o 
   3  -6   9      129.51      124.77      2.10 o 
   4  -6   9       15.97       16.20      0.73 o 
   5  -6   9       75.18       79.18      1.46 o 
   6  -6   9       80.56       91.94      2.13 o 
  -7  -5   9       94.44      100.50      2.21 o 
  -6  -5   9       12.30       11.35      0.77 o 
  -5  -5   9       33.85       30.52      1.08 o 
  -4  -5   9      193.85      186.16      3.17 o 
  -3  -5   9      339.71      337.74      4.91 o 
  -2  -5   9       17.23       14.29      0.72 o 
  -1  -5   9       71.04       73.77      1.20 o 
   0  -5   9       52.63       49.41      0.84 o 
   1  -5   9       75.50       71.87      1.08 o 
   2  -5   9      100.74       96.54      1.67 o 
   3  -5   9      254.86      275.25      3.68 o 
   4  -5   9      129.17      118.42      1.76 o 
   5  -5   9       16.34       12.66      0.66 o 
   6  -5   9       23.36       20.53      0.91 o 
   7  -5   9        6.06        6.92      0.66 o 
  -8  -4   9       27.90       25.65      1.31 o 
  -7  -4   9        6.33        5.90      0.66 o 
  -6  -4   9       17.96       17.54      0.70 o 
  -5  -4   9       44.13       42.38      1.33 o 
  -4  -4   9      203.57      192.22      2.76 o 
  -3  -4   9       60.36       68.31      1.42 o 
  -2  -4   9      125.41      123.60      1.50 o 
  -1  -4   9      116.56      106.90      1.30 o 
   0  -4   9       71.73       75.95      0.97 o 
   1  -4   9      367.13      372.38      3.08 o 
   2  -4   9       39.25       36.36      0.71 o 
   3  -4   9      228.78      229.42      2.47 o 
   4  -4   9     1024.75      965.02      9.70 o 
   5  -4   9       93.34       94.32      1.89 o 
   6  -4   9       66.35       60.64      1.32 o 
   7  -4   9       28.77       30.80      1.38 o 
   8  -4   9       10.17       10.55      0.79 o 
  -9  -3   9       75.98       80.08      2.42 o 
  -8  -3   9      102.30       98.46      1.84 o 
  -7  -3   9       49.34       50.53      1.62 o 
  -6  -3   9      148.41      146.02      1.97 o 
  -5  -3   9      151.27      140.56      1.88 o 
  -4  -3   9      107.68      102.63      1.46 o 
  -3  -3   9      148.23      139.39      1.77 o 
  -2  -3   9        4.72        4.18      0.25 o 
  -1  -3   9       99.30       98.55      1.11 o 
   0  -3   9      143.66      141.45      1.28 o 
   1  -3   9       53.72       51.52      0.63 o 
   2  -3   9      259.54      254.24      2.37 o 
   3  -3   9      383.87      387.22      3.69 o 
   4  -3   9      109.14      100.95      1.46 o 
   5  -3   9      167.37      165.97      2.13 o 
   6  -3   9      216.85      204.99      2.78 o 
   7  -3   9      144.21      143.61      2.03 o 
   8  -3   9       24.19       22.28      1.78 o 
  -9  -2   9        9.08        7.95      0.67 o 
  -8  -2   9        8.50        7.68      0.54 o 
  -7  -2   9       94.25       94.94      1.70 o 
  -6  -2   9        6.41        6.23      0.45 o 
  -5  -2   9       22.97       21.98      0.60 o 
  -4  -2   9      268.48      263.15      2.94 o 
  -3  -2   9       37.73       36.73      0.71 o 
  -2  -2   9      111.11      120.10      2.14 o 
  -1  -2   9      169.26      189.58      1.95 o 
   0  -2   9       24.77       23.00      0.37 o 
   1  -2   9      120.46      129.39      1.16 o 
   2  -2   9       49.62       48.42      0.87 o 
   3  -2   9       53.51       54.76      0.90 o 
   4  -2   9       15.85       15.80      0.44 o 
   5  -2   9       30.19       31.17      0.90 o 
   6  -2   9       43.95       47.45      0.86 o 
   7  -2   9      250.07      253.68      2.82 o 
   8  -2   9      314.84      320.94      3.46 o 
   9  -2   9       67.86       68.79      1.55 o 
 -10  -1   9        2.80        3.51      0.81 o 
  -9  -1   9       23.25       22.39      1.22 o 
  -8  -1   9      204.00      201.47      2.95 o 
  -7  -1   9       20.36       21.82      0.72 o 
  -6  -1   9      402.20      390.37      4.75 o 
  -5  -1   9      842.37      790.61      8.83 o 
  -4  -1   9      314.46      306.08      3.27 o 
  -3  -1   9       11.22       12.46      0.39 o 
  -2  -1   9      160.26      160.53      2.03 o 
  -1  -1   9       95.38      117.14      2.41 o 
   0  -1   9        0.81        2.08      0.17 o 
   1  -1   9      445.15      477.73      4.34 o 
   2  -1   9      149.64      171.62      1.77 o 
   3  -1   9      183.53      197.92      2.25 o 
   4  -1   9       42.65       42.89      0.73 o 
   5  -1   9       13.60       15.75      0.51 o 
   6  -1   9       61.49       59.82      1.01 o 
   7  -1   9      146.57      140.15      1.98 o 
   8  -1   9       29.99       31.71      0.84 o 
   9  -1   9      132.02      133.79      2.30 o 
  -9   0   9        0.01        0.71      0.36 o 
  -8   0   9       21.95       22.84      0.78 o 
  -7   0   9      283.05      287.33      3.72 o 
  -6   0   9      155.68      146.55      2.17 o 
  -5   0   9      151.59      138.67      2.02 o 
  -4   0   9      361.94      349.03      4.11 o 
  -3   0   9        4.70        2.30      0.38 o 
  -2   0   9      234.48      253.49      3.15 o 
  -1   0   9       17.76       25.35      0.42 o 
   0   0   9      393.78      401.67      3.67 o 
   1   0   9       71.05       77.70      0.93 o 
   2   0   9        3.52        3.09      0.19 o 
   3   0   9       12.17       10.21      0.33 o 
   4   0   9      291.96      307.03      3.77 o 
   5   0   9       79.26       77.47      1.23 o 
   6   0   9      273.03      268.78      3.13 o 
   7   0   9       14.33       16.12      0.66 o 
   8   0   9        3.15        2.64      0.31 o 
   9   0   9       15.45       15.15      0.69 o 
  -9   1   9       23.29       23.71      1.75 o 
  -8   1   9      204.20      199.45      6.86 o 
  -7   1   9       20.24       23.68      0.86 o 
  -6   1   9      403.02      393.11      7.73 o 
  -5   1   9      841.80      797.63      8.80 o 
  -4   1   9      314.42      304.23      3.66 o 
  -3   1   9       11.31       12.43      0.40 o 
  -2   1   9      160.35      159.89      1.80 o 
  -1   1   9       95.58      120.31      1.42 o 
   0   1   9        0.79        2.48      0.36 o 
   1   1   9      445.40      478.65      5.41 o 
   2   1   9      149.48      175.07      1.83 o 
   3   1   9      183.38      199.36      2.73 o 
   4   1   9       42.62       43.52      0.90 o 
   5   1   9       13.53       16.15      0.95 o 
   6   1   9       61.36       60.37      1.24 o 
   7   1   9      146.37      139.40      2.24 o 
   8   1   9       30.07       32.17      1.15 o 
   9   1   9      131.84      129.55      2.05 o 
  -9   2   9        9.15        5.99      1.12 o 
  -8   2   9        8.42       10.61      1.25 o 
  -7   2   9       94.10       95.67      2.42 o 
  -6   2   9        6.44        6.46      0.66 o 
  -5   2   9       23.06       23.73      0.83 o 
  -4   2   9      269.09      265.59      3.80 o 
  -3   2   9       37.74       36.51      1.10 o 
  -2   2   9      111.19      119.87      2.03 o 
  -1   2   9      169.58      189.83      2.10 o 
   0   2   9       24.76       23.73      1.00 o 
   1   2   9      120.36      127.90      2.50 o 
   2   2   9       49.85       48.22      0.93 o 
   3   2   9       53.43       55.81      0.92 o 
   4   2   9       15.81       17.49      1.15 o 
   5   2   9       30.19       33.19      1.06 o 
   6   2   9       44.01       46.47      1.09 o 
   7   2   9      249.82      253.78      4.50 o 
   8   2   9      314.50      322.86      4.52 o 
   9   2   9       67.68       70.47      1.86 o 
  -9   3   9       75.90       85.84      3.37 o 
  -8   3   9      102.24       99.19      3.62 o 
  -7   3   9       49.28       50.39      2.50 o 
  -6   3   9      148.20      143.68      3.16 o 
  -5   3   9      151.25      137.78      2.98 o 
  -4   3   9      107.75      101.18      3.37 o 
  -3   3   9      147.82      136.41      2.84 o 
  -2   3   9        4.81        3.97      0.35 o 
  -1   3   9       98.95       96.76      2.54 o 
   0   3   9      143.88      138.99      4.24 o 
   1   3   9       53.72       48.61      2.56 o 
   2   3   9      259.39      255.71      3.20 o 
   3   3   9      383.70      382.66      5.30 o 
   4   3   9      109.12      102.85      1.65 o 
   5   3   9      167.28      167.41      2.41 o 
   6   3   9      216.56      204.40      2.91 o 
   7   3   9      144.06      143.99      2.85 o 
   8   3   9       24.31       25.99      1.08 o 
  -9   4   9       85.02       90.83      3.99 o 
  -8   4   9       27.77       28.05      1.37 o 
  -7   4   9        6.37        5.93      0.75 o 
  -6   4   9       17.90       17.57      1.01 o 
  -5   4   9       44.19       43.27      1.44 o 
  -4   4   9      203.29      196.13      3.80 o 
  -3   4   9       60.46       63.26      2.25 o 
  -2   4   9      125.07      123.22      2.61 o 
  -1   4   9      116.48      101.06      6.29 o 
   0   4   9       71.92       76.16      1.71 o 
   1   4   9      366.77      367.76      5.16 o 
   2   4   9       39.23       36.93      0.85 o 
   3   4   9      228.70      231.85      3.84 o 
   4   4   9     1025.30      995.86     12.51 o 
   5   4   9       93.43       95.85      2.89 o 
   6   4   9       66.29       66.52      1.65 o 
   7   4   9       28.81       33.45      1.19 o 
   8   4   9       10.15       11.56      0.88 o 
  -8   5   9       10.43       10.28      1.01 o 
  -7   5   9       94.45      103.33      3.24 o 
  -6   5   9       12.24       12.03      1.01 o 
  -5   5   9       33.86       30.64      2.81 o 
  -4   5   9      193.55      184.86      4.15 o 
  -3   5   9      340.05      324.85      6.40 o 
  -2   5   9       17.27       16.03      1.62 o 
  -1   5   9       71.13       70.53      2.12 o 
   0   5   9       52.57       50.74      2.68 o 
   1   5   9       75.51       72.70      3.18 o 
   2   5   9      100.97       99.63      2.47 o 
   3   5   9      255.18      278.66      5.86 o 
   4   5   9      128.91      123.93      2.29 o 
   5   5   9       16.40       14.46      0.96 o 
   6   5   9       23.41       20.11      0.93 o 
   7   5   9        6.04        8.12      0.73 o 
   8   5   9       60.43       71.37      3.12 o 
  -6   6   9      102.39      104.55      4.30 o 
  -5   6   9       39.92       37.81      1.68 o 
  -4   6   9       76.65       83.28      3.18 o 
  -3   6   9       59.78       61.60      3.99 o 
  -2   6   9       10.92        9.19      1.06 o 
  -1   6   9       38.84       38.41      2.56 o 
   0   6   9      145.35      139.77      3.40 o 
   1   6   9       40.33       42.69      1.59 o 
   2   6   9       35.23       39.55      2.25 o 
   3   6   9      129.45      122.67      3.09 o 
   4   6   9       15.89       15.72      1.15 o 
   5   6   9       75.30       79.48      3.49 o 
   6   6   9       80.58       89.54      4.24 o 
  -5   7   9        1.35        1.50      0.87 o 
  -4   7   9       25.43       26.41      1.93 o 
  -3   7   9       17.21       15.98      1.28 o 
  -2   7   9       75.84       79.71      2.99 o 
  -1   7   9       27.62       27.71      1.41 o 
   0   7   9      130.64      136.33      3.57 o 
   1   7   9       28.61       29.83      1.43 o 
   2   7   9       62.62       63.41      2.37 o 
   3   7   9       92.53       96.55      2.82 o 
   4   7   9        6.13        6.16      1.19 o 
  -2   8   9       10.90       14.97      1.87 o 
  -1   8   9       15.29       12.48      1.19 o 
   0   8   9       10.33        8.77      2.37 o 
   1   8   9       10.67        7.86      1.37 o 
  -2  -8  10       24.73       28.57      2.00 o 
  -1  -8  10       59.98       64.88      2.99 o 
   0  -8  10       26.87       28.95      1.41 o 
   1  -8  10        9.48        9.61      1.37 o 
  -5  -7  10        8.31        9.36      1.37 o 
  -4  -7  10        3.73        3.53      1.81 o 
  -3  -7  10       44.60       46.52      1.81 o 
  -2  -7  10        3.18        3.37      0.48 o 
  -1  -7  10       22.76       24.75      0.98 o 
   0  -7  10       97.82      106.81      2.00 o 
   1  -7  10       43.71       42.19      1.15 o 
   2  -7  10       70.46       73.04      1.59 o 
   3  -7  10       50.33       54.85      1.34 o 
   4  -7  10       58.59       59.14      1.45 o 
  -7  -6  10       31.58       36.31      2.25 o 
  -6  -6  10       82.38       80.61      1.99 o 
  -5  -6  10      129.64      137.23      3.00 o 
  -4  -6  10       28.70       30.63      1.13 o 
  -3  -6  10       14.82       13.93      0.81 o 
  -2  -6  10       97.93       91.40      1.71 o 
  -1  -6  10       71.09       72.22      1.70 o 
   0  -6  10       59.12       56.12      1.96 o 
   1  -6  10      312.92      313.97      3.67 o 
   2  -6  10       71.79       74.58      1.50 o 
   3  -6  10        0.18       -0.19      0.21 o 
   4  -6  10       25.73       23.10      0.84 o 
   5  -6  10       57.25       59.60      1.42 o 
   6  -6  10       19.55       21.21      1.62 o 
  -7  -5  10        3.55        3.60      0.66 o 
  -6  -5  10       19.10       21.49      0.96 o 
  -5  -5  10       50.05       50.06      1.39 o 
  -4  -5  10       88.83       77.05      1.78 o 
  -3  -5  10       68.94       64.49      1.56 o 
  -2  -5  10      143.47      144.08      2.20 o 
  -1  -5  10       13.38       14.26      0.55 o 
   0  -5  10       67.26       66.96      1.17 o 
   1  -5  10       25.90       23.70      0.69 o 
   2  -5  10        4.77        6.31      0.45 o 
   3  -5  10       16.97       16.19      0.58 o 
   4  -5  10       43.68       47.45      1.04 o 
   5  -5  10        9.93        8.41      0.56 o 
   6  -5  10       16.11       16.31      0.78 o 
   7  -5  10       52.21       50.16      2.62 o 
  -8  -4  10       15.62       17.76      1.28 o 
  -7  -4  10        8.28        7.31      0.81 o 
  -6  -4  10       28.33       29.93      1.03 o 
  -5  -4  10       55.59       60.49      1.29 o 
  -4  -4  10       77.72       73.96      1.69 o 
  -3  -4  10       28.86       29.03      0.70 o 
  -2  -4  10       45.88       50.51      1.28 o 
  -1  -4  10      297.48      286.89      3.02 o 
   0  -4  10      153.24      153.56      1.63 o 
   1  -4  10        8.57        9.21      0.34 o 
   2  -4  10       57.76       54.44      0.89 o 
   3  -4  10       71.40       67.21      1.03 o 
   4  -4  10       97.41      100.33      1.71 o 
   5  -4  10       46.73       42.20      1.06 o 
   6  -4  10       11.35       12.81      0.66 o 
   7  -4  10        6.85        7.91      0.92 o 
  -9  -3  10       52.66       56.49      1.98 o 
  -8  -3  10      225.48      235.17      3.39 o 
  -7  -3  10      142.57      140.81      2.61 o 
  -6  -3  10       29.88       30.28      1.22 o 
  -5  -3  10      191.39      187.35      2.35 o 
  -4  -3  10       81.18       68.15      1.13 o 
  -3  -3  10       90.97       88.72      1.56 o 
  -2  -3  10      289.92      294.20      3.10 o 
  -1  -3  10      167.15      173.09      1.73 o 
   0  -3  10      389.33      394.83      3.06 o 
   1  -3  10      149.69      148.86      1.36 o 
   2  -3  10        0.48        0.62      0.14 o 
   3  -3  10       63.99       63.82      0.96 o 
   4  -3  10       62.47       59.33      1.03 o 
   5  -3  10      290.15      285.68      3.27 o 
   6  -3  10      355.23      363.80      4.08 o 
   7  -3  10       64.30       71.65      1.32 o 
   8  -3  10        4.43        5.82      1.10 o 
  -9  -2  10       64.06       71.21      1.57 o 
  -8  -2  10        2.80        2.38      0.37 o 
  -7  -2  10      175.26      166.65      2.52 o 
  -6  -2  10      412.46      390.18      4.81 o 
  -5  -2  10       87.13       84.49      1.31 o 
  -4  -2  10       34.17       36.40      0.80 o 
  -3  -2  10       48.68       45.38      0.84 o 
  -2  -2  10       76.49       74.63      1.11 o 
  -1  -2  10      107.75      117.47      1.34 o 
   0  -2  10      152.36      148.06      1.50 o 
   1  -2  10      207.59      206.13      1.97 o 
   2  -2  10      150.93      144.38      1.79 o 
   3  -2  10      214.98      210.27      2.46 o 
   4  -2  10      114.10      117.54      1.61 o 
   5  -2  10       31.63       31.14      0.90 o 
   6  -2  10       20.09       20.31      0.84 o 
   7  -2  10       13.86       13.41      0.60 o 
   8  -2  10       88.71       85.11      1.50 o 
   9  -2  10       85.96       89.46      3.37 o 
  -9  -1  10        1.52        1.37      0.36 o 
  -8  -1  10       46.34       44.50      1.13 o 
  -7  -1  10      114.69      104.01      1.81 o 
  -6  -1  10       56.11       49.91      1.09 o 
  -5  -1  10      127.08      124.19      2.25 o 
  -4  -1  10      657.05      625.22      9.05 o 
  -3  -1  10       66.64       79.04      1.13 o 
  -2  -1  10      176.54      186.29      2.70 o 
  -1  -1  10      261.75      270.36      2.62 o 
   0  -1  10       55.97       62.11      0.82 o 
   1  -1  10      115.86      106.64      1.26 o 
   2  -1  10      385.01      409.87      4.21 o 
   3  -1  10      261.57      271.72      3.34 o 
   4  -1  10       55.49       49.82      1.01 o 
   5  -1  10       60.52       53.81      1.00 o 
   6  -1  10       68.20       71.63      1.30 o 
   7  -1  10       31.89       31.44      0.81 o 
   8  -1  10       76.76       76.36      2.05 o 
   9  -1  10       12.27        9.62      0.74 o 
  -9   0  10      189.80      200.26      8.61 o 
  -8   0  10       30.24       33.98      1.15 o 
  -7   0  10       73.07       71.25      1.65 o 
  -6   0  10        7.84        7.46      0.55 o 
  -5   0  10        0.10        0.17      0.27 o 
  -4   0  10        0.02       -0.18      0.18 o 
  -3   0  10      217.70      193.64      3.32 o 
  -2   0  10       15.25       16.86      0.49 o 
  -1   0  10       43.22       53.56      0.81 o 
   0   0  10      869.90      852.43      8.23 o 
   1   0  10      258.66      301.12      2.89 o 
   2   0  10        0.87        0.18      0.11 o 
   3   0  10      121.77      130.64      1.65 o 
   4   0  10      296.53      314.90      3.44 o 
   5   0  10      138.96      153.92      2.02 o 
   6   0  10        0.19        0.51      0.20 o 
   7   0  10       11.14       14.02      1.00 o 
   8   0  10       12.87       16.40      0.68 o 
   9   0  10       33.30       33.78      0.92 o 
  -9   1  10        1.51        0.62      0.62 o 
  -8   1  10       46.34       47.22      1.68 o 
  -7   1  10      114.87      106.76      2.34 o 
  -6   1  10       56.15       51.72      1.29 o 
  -5   1  10      126.80      123.02      2.21 o 
  -4   1  10      656.41      623.34      8.17 o 
  -3   1  10       66.47       75.87      1.76 o 
  -2   1  10      176.28      185.34      2.36 o 
  -1   1  10      261.95      271.68      2.89 o 
   0   1  10       55.90       63.34      0.93 o 
   1   1  10      116.06      108.17      1.37 o 
   2   1  10      385.93      404.59      3.85 o 
   3   1  10      261.76      272.34      2.74 o 
   4   1  10       55.47       50.43      1.42 o 
   5   1  10       60.44       54.26      1.12 o 
   6   1  10       68.36       70.25      1.25 o 
   7   1  10       32.05       30.44      0.81 o 
   8   1  10       76.98       76.32      1.89 o 
   9   1  10       12.27       10.37      0.88 o 
  -9   2  10       64.09       70.62      3.12 o 
  -8   2  10        2.79        3.12      0.57 o 
  -7   2  10      175.27      164.57      3.57 o 
  -6   2  10      412.34      389.36      6.87 o 
  -5   2  10       86.88       85.26      1.69 o 
  -4   2  10       34.07       35.47      0.98 o 
  -3   2  10       48.63       43.30      2.41 o 
  -2   2  10       76.44       76.63      1.24 o 
  -1   2  10      107.82      114.35      1.46 o 
   0   2  10      152.04      144.48      2.27 o 
   1   2  10      207.69      209.81      2.68 o 
   2   2  10      150.79      145.61      2.02 o 
   3   2  10      215.00      212.40      2.46 o 
   4   2  10      113.98      117.67      1.82 o 
   5   2  10       31.65       30.85      0.84 o 
   6   2  10       20.18       20.13      0.72 o 
   7   2  10       13.82       11.36      0.65 o 
   8   2  10       88.56       86.95      1.76 o 
   9   2  10       85.93       83.59      3.87 o 
  -8   3  10      225.86      227.20      6.49 o 
  -7   3  10      142.80      141.42      3.30 o 
  -6   3  10       29.96       31.30      1.28 o 
  -5   3  10      191.41      185.33      3.78 o 
  -4   3  10       81.00       64.63      1.79 o 
  -3   3  10       90.95       91.63      2.13 o 
  -2   3  10      289.81      290.95      4.10 o 
  -1   3  10      166.93      169.53      2.23 o 
   0   3  10      389.53      387.01      6.54 o 
   1   3  10      149.75      145.80      2.90 o 
   2   3  10        0.49        0.47      0.19 o 
   3   3  10       64.04       66.21      1.23 o 
   4   3  10       62.27       58.45      1.18 o 
   5   3  10      290.27      282.57      3.71 o 
   6   3  10      354.95      364.21      5.35 o 
   7   3  10       64.37       70.59      1.79 o 
   8   3  10        4.42        6.68      0.67 o 
  -8   4  10       15.56       20.21      1.75 o 
  -7   4  10        8.25        9.47      0.87 o 
  -6   4  10       28.46       29.59      1.28 o 
  -5   4  10       55.78       57.60      1.79 o 
  -4   4  10       77.60       77.29      2.01 o 
  -3   4  10       28.97       30.07      2.12 o 
  -2   4  10       45.97       46.60      1.47 o 
  -1   4  10      297.35      283.05      4.00 o 
   0   4  10      153.38      151.22      2.13 o 
   1   4  10        8.50        8.71      0.68 o 
   2   4  10       57.82       54.22      1.26 o 
   3   4  10       71.61       70.33      1.57 o 
   4   4  10       97.58      100.59      3.85 o 
   5   4  10       46.84       44.15      1.24 o 
   6   4  10       11.39       12.99      0.81 o 
   7   4  10        6.84        7.99      0.74 o 
   8   4  10        1.44        1.67      0.57 o 
  -8   5  10       87.23       98.82      3.74 o 
  -7   5  10        3.51        3.49      0.55 o 
  -6   5  10       19.14       20.31      1.19 o 
  -5   5  10       50.05       46.78      1.81 o 
  -4   5  10       88.74       78.95      2.38 o 
  -3   5  10       68.89       65.00      2.62 o 
  -2   5  10      143.36      137.85      3.40 o 
  -1   5  10       13.27       13.64      0.97 o 
   0   5  10       66.97       64.22      1.98 o 
   1   5  10       25.90       24.21      1.31 o 
   2   5  10        4.82        5.18      0.62 o 
   3   5  10       16.93       15.46      1.01 o 
   4   5  10       43.64       47.64      1.28 o 
   5   5  10        9.87        7.76      0.86 o 
   6   5  10       16.08       18.14      1.16 o 
   7   5  10       52.25       51.71      1.88 o 
  -6   6  10       82.43       78.14      2.60 o 
  -5   6  10      129.60      135.07      4.30 o 
  -4   6  10       28.77       31.69      1.50 o 
  -3   6  10       14.94       16.54      1.31 o 
  -2   6  10       97.78       92.74      2.69 o 
  -1   6  10       71.26       68.07      2.21 o 
   0   6  10       59.00       58.17      1.98 o 
   1   6  10      312.99      310.87      7.30 o 
   2   6  10       71.77       75.68      3.06 o 
   3   6  10        0.18       -0.12      0.35 o 
   4   6  10       25.78       23.32      2.18 o 
   5   6  10       57.27       61.64      3.12 o 
  -5   7  10        8.40        9.36      1.50 o 
  -4   7  10        3.68        4.21      0.75 o 
  -3   7  10       44.65       46.37      2.56 o 
  -2   7  10        3.18        4.05      0.75 o 
  -1   7  10       22.68       24.99      1.37 o 
   0   7  10       97.69      101.52      3.93 o 
   1   7  10       43.82       40.02      1.72 o 
   2   7  10       70.55       75.83      2.42 o 
   3   7  10       50.46       49.65      1.98 o 
   4   7  10       58.74       58.19      2.16 o 
  -1   8  10       59.95       60.64      3.24 o 
   0   8  10       26.90       31.19      2.25 o 
  -1  -8  11       14.66       15.72      1.75 o 
   1  -8  11       14.42       17.34      1.87 o 
  -4  -7  11       38.72       42.58      1.72 o 
  -3  -7  11       35.42       37.18      1.63 o 
  -2  -7  11       23.76       25.01      1.31 o 
  -1  -7  11       55.01       63.32      2.19 o 
   0  -7  11       25.89       24.89      1.03 o 
   1  -7  11        0.88        1.54      0.34 o 
   2  -7  11      105.12      109.13      2.42 o 
   3  -7  11       55.72       55.12      1.39 o 
   4  -7  11      174.71      184.28      4.74 o 
  -6  -6  11       70.33       73.87      1.92 o 
  -5  -6  11        3.55        4.79      0.58 o 
  -4  -6  11       63.95       70.08      1.78 o 
  -3  -6  11        5.88        5.45      0.54 o 
  -2  -6  11        1.78        0.93      0.38 o 
  -1  -6  11       87.89       85.67      1.94 o 
   0  -6  11      132.29      133.91      2.21 o 
   1  -6  11        5.66        5.01      0.48 o 
   2  -6  11       13.40       11.25      0.65 o 
   3  -6  11       28.08       28.67      0.95 o 
   4  -6  11       14.45       14.25      0.79 o 
   5  -6  11       12.38       12.85      0.86 o 
   6  -6  11        1.52        1.25      0.75 o 
  -7  -5  11       21.25       24.83      1.87 o 
  -6  -5  11       24.85       26.88      1.03 o 
  -5  -5  11       24.01       24.49      1.01 o 
  -4  -5  11      368.19      364.29      5.38 o 
  -3  -5  11       36.23       32.43      1.10 o 
  -2  -5  11       42.55       43.38      1.22 o 
  -1  -5  11      105.65      109.13      3.10 o 
   0  -5  11       83.48       82.14      1.35 o 
   1  -5  11       40.14       39.87      0.80 o 
   2  -5  11        4.67        5.14      0.45 o 
   3  -5  11       47.70       47.70      1.36 o 
   4  -5  11       20.52       19.89      0.65 o 
   5  -5  11        0.48        0.28      0.25 o 
   6  -5  11       26.23       26.58      0.93 o 
  -8  -4  11       61.79       67.83      3.93 o 
  -7  -4  11       36.25       35.48      1.22 o 
  -6  -4  11       45.79       43.64      2.01 o 
  -5  -4  11       43.49       43.10      1.09 o 
  -4  -4  11       45.73       47.64      1.12 o 
  -3  -4  11       13.23       12.94      0.66 o 
  -2  -4  11      372.96      333.85      3.72 o 
  -1  -4  11      276.63      259.60      3.03 o 
   0  -4  11      214.56      226.41      2.23 o 
   1  -4  11      146.06      140.14      1.45 o 
   2  -4  11       11.73       12.56      0.44 o 
   3  -4  11       12.22       12.61      0.50 o 
   4  -4  11       37.65       43.97      0.93 o 
   5  -4  11      158.19      147.12      2.34 o 
   6  -4  11       27.42       24.50      1.17 o 
   7  -4  11       29.66       29.74      1.00 o 
  -9  -3  11       13.57       12.83      1.10 o 
  -8  -3  11      139.08      148.00      2.49 o 
  -7  -3  11      113.21      114.22      2.27 o 
  -6  -3  11        6.79        6.78      0.49 o 
  -5  -3  11       90.63       95.21      1.46 o 
  -4  -3  11       90.17       73.40      1.48 o 
  -3  -3  11      200.39      191.21      2.32 o 
  -2  -3  11       11.51       11.86      0.55 o 
  -1  -3  11      106.39      111.14      1.66 o 
   0  -3  11       43.23       40.68      0.64 o 
   1  -3  11      218.10      197.28      1.73 o 
   2  -3  11      340.80      344.05      3.37 o 
   3  -3  11       35.11       35.87      0.69 o 
   4  -3  11       21.85       19.75      0.73 o 
   5  -3  11       17.84       15.35      0.57 o 
   6  -3  11      163.19      157.52      2.18 o 
   7  -3  11       36.62       38.25      0.92 o 
   8  -3  11        7.51       10.48      0.97 o 
  -9  -2  11       29.26       32.41      1.20 o 
  -8  -2  11       15.25       16.67      0.89 o 
  -7  -2  11       75.89       78.20      1.54 o 
  -6  -2  11      319.28      311.57      4.03 o 
  -5  -2  11     1232.29     1178.91     15.64 o 
  -4  -2  11        9.07        9.81      0.44 o 
  -3  -2  11       56.38       53.55      0.93 o 
  -2  -2  11       70.61       66.26      1.58 o 
  -1  -2  11       63.95       58.64      0.94 o 
   0  -2  11      127.31      119.34      1.38 o 
   1  -2  11      380.23      343.70      7.80 o 
   2  -2  11      438.81      441.96      3.86 o 
   3  -2  11       46.28       44.01      1.06 o 
   4  -2  11       95.83       87.80      1.35 o 
   5  -2  11       47.94       48.64      0.98 o 
   6  -2  11       17.52       17.06      0.59 o 
   7  -2  11      125.84      124.28      1.89 o 
   8  -2  11      201.31      206.63      3.08 o 
  -9  -1  11       64.21       69.33      3.56 o 
  -8  -1  11       16.97       14.27      0.84 o 
  -7  -1  11       59.72       61.97      1.56 o 
  -6  -1  11       33.03       36.01      1.34 o 
  -5  -1  11       89.31       81.40      1.70 o 
  -4  -1  11      392.85      376.26      7.46 o 
  -3  -1  11      548.94      509.73      9.37 o 
  -2  -1  11       97.28       99.17      1.32 o 
  -1  -1  11       21.94       23.63      0.52 o 
   0  -1  11      274.15      274.07      2.98 o 
   1  -1  11        5.10        5.87      0.37 o 
   2  -1  11      130.40      122.73      1.60 o 
   3  -1  11      118.81      110.65      1.70 o 
   4  -1  11       74.61       72.07      1.32 o 
   5  -1  11       95.48       85.30      1.52 o 
   6  -1  11       29.28       30.45      0.87 o 
   7  -1  11       34.50       37.85      1.13 o 
   8  -1  11        0.09        0.11      0.26 o 
   9  -1  11       98.76      112.79      4.12 o 
  -9   0  11       51.21       58.06      1.94 o 
  -8   0  11       14.88       15.85      0.84 o 
  -7   0  11       16.74       15.99      0.89 o 
  -6   0  11      399.76      387.48      5.53 o 
  -5   0  11      629.91      596.92      7.96 o 
  -4   0  11       39.49       35.76      1.00 o 
  -3   0  11       74.18       72.04      1.24 o 
  -2   0  11      341.48      323.62      3.84 o 
  -1   0  11       23.66       15.09      0.48 o 
   0   0  11      105.53      120.73      1.53 o 
   1   0  11       82.22       82.40      1.33 o 
   2   0  11      133.35      126.53      1.63 o 
   3   0  11      150.81      158.14      2.56 o 
   4   0  11      240.33      218.87      2.93 o 
   5   0  11        5.17        5.68      0.42 o 
   6   0  11        0.80        1.20      0.29 o 
   7   0  11        0.00        0.16      0.20 o 
   8   0  11       27.79       29.43      1.17 o 
   9   0  11       29.50       29.15      3.18 o 
  -9   1  11       64.18       67.87      2.99 o 
  -8   1  11       17.07       13.64      1.01 o 
  -7   1  11       59.77       61.52      1.54 o 
  -6   1  11       32.86       36.04      1.17 o 
  -5   1  11       89.32       83.69      1.98 o 
  -4   1  11      392.72      371.41      5.22 o 
  -3   1  11      548.91      512.35      6.78 o 
  -2   1  11       97.36       97.44      1.47 o 
  -1   1  11       21.89       22.68      0.62 o 
   0   1  11      274.23      272.83      3.33 o 
   1   1  11        5.11        6.34      0.46 o 
   2   1  11      130.32      125.38      1.70 o 
   3   1  11      118.77      111.35      1.51 o 
   4   1  11       74.60       72.51      1.27 o 
   5   1  11       95.39       85.15      1.37 o 
   6   1  11       29.16       29.29      0.94 o 
   7   1  11       34.38       36.98      0.93 o 
   8   1  11        0.08        0.37      0.24 o 
   9   1  11       98.58      119.98      3.17 o 
  -8   2  11       15.28       18.36      1.14 o 
  -7   2  11       75.80       77.94      2.20 o 
  -6   2  11      319.46      308.71      5.72 o 
  -5   2  11     1233.12     1159.87     18.20 o 
  -4   2  11        9.10       10.93      0.61 o 
  -3   2  11       56.28       54.45      1.24 o 
  -2   2  11       70.62       64.79      1.36 o 
  -1   2  11       63.90       57.42      0.92 o 
   0   2  11      127.56      117.93      1.54 o 
   1   2  11      379.57      353.10      3.72 o 
   2   2  11      439.39      440.44      5.17 o 
   3   2  11       46.14       41.84      0.83 o 
   4   2  11       95.94       87.78      1.53 o 
   5   2  11       48.03       49.53      1.12 o 
   6   2  11       17.47       17.28      0.95 o 
   7   2  11      125.66      125.46      3.01 o 
   8   2  11      201.30      208.74      3.77 o 
  -8   3  11      139.20      156.63      3.61 o 
  -7   3  11      113.15      113.69      2.86 o 
  -6   3  11        6.76        7.42      1.43 o 
  -5   3  11       90.34       91.78      2.36 o 
  -4   3  11       90.49       70.98      2.74 o 
  -3   3  11      200.68      184.25      3.68 o 
  -2   3  11       11.61       11.43      0.58 o 
  -1   3  11      106.22      107.82      1.66 o 
   0   3  11       43.25       40.93      1.26 o 
   1   3  11      217.94      190.33      3.69 o 
   2   3  11      341.05      342.90      4.23 o 
   3   3  11       35.12       36.19      0.95 o 
   4   3  11       21.77       18.02      0.77 o 
   5   3  11       17.86       16.93      0.66 o 
   6   3  11      163.39      159.67      2.49 o 
   7   3  11       36.76       34.47      1.24 o 
   8   3  11        7.54        9.06      0.77 o 
  -8   4  11       61.58       72.99      3.12 o 
  -7   4  11       36.10       37.90      1.54 o 
  -6   4  11       45.69       45.47      1.87 o 
  -5   4  11       43.56       44.64      1.58 o 
  -4   4  11       45.65       46.89      1.58 o 
  -3   4  11       13.26       13.15      0.81 o 
  -2   4  11      372.57      332.64      5.86 o 
  -1   4  11      276.47      261.54      3.77 o 
   0   4  11      215.22      223.42      3.33 o 
   1   4  11      145.97      142.16      2.43 o 
   2   4  11       11.70       11.49      0.62 o 
   3   4  11       12.27       12.51      0.67 o 
   4   4  11       37.77       43.81      1.24 o 
   5   4  11      158.39      147.87      2.72 o 
   6   4  11       27.37       26.13      1.72 o 
   7   4  11       29.78       30.48      1.19 o 
  -7   5  11       21.21       23.19      1.37 o 
  -6   5  11       24.76       29.05      1.45 o 
  -5   5  11       24.02       24.46      1.32 o 
  -4   5  11      368.37      357.13      7.06 o 
  -3   5  11       36.32       32.10      1.45 o 
  -2   5  11       42.49       40.15      1.63 o 
  -1   5  11      105.87      108.44      2.82 o 
   0   5  11       83.26       78.56      2.29 o 
   1   5  11       40.21       39.96      1.50 o 
   2   5  11        4.70        4.21      0.81 o 
   3   5  11       47.70       48.04      1.81 o 
   4   5  11       20.61       20.03      1.05 o 
   5   5  11        0.48        0.42      0.31 o 
   6   5  11       26.26       27.94      1.24 o 
   7   5  11       28.53       31.19      2.00 o 
  -6   6  11       70.32       76.61      3.62 o 
  -5   6  11        3.54        4.99      0.79 o 
  -4   6  11       63.88       62.88      2.37 o 
  -3   6  11        5.84        4.04      0.66 o 
  -2   6  11        1.82        2.06      0.53 o 
  -1   6  11       88.23       87.32      3.12 o 
   0   6  11      131.99      132.81      3.35 o 
   1   6  11        5.64        4.93      0.69 o 
   2   6  11       13.37       12.08      1.01 o 
   3   6  11       28.02       27.35      2.12 o 
   4   6  11       14.42       15.60      1.62 o 
   5   6  11       12.38       12.59      2.68 o 
  -3   7  11       35.46       38.03      1.81 o 
  -2   7  11       23.70       23.80      1.41 o 
  -1   7  11       55.00       61.42      2.21 o 
   0   7  11       25.99       27.27      1.41 o 
   1   7  11        0.89        1.75      0.75 o 
   2   7  11      105.25      105.35      4.74 o 
   3   7  11       55.61       53.97      2.56 o 
   0   8  11       16.01       17.34      2.00 o 
  -4  -7  12       21.48       22.21      2.00 o 
  -3  -7  12        9.01        8.48      1.25 o 
  -2  -7  12       29.59       30.45      1.45 o 
  -1  -7  12       29.67       31.55      1.45 o 
   0  -7  12        9.72       12.07      0.84 o 
   1  -7  12       14.04       12.75      0.96 o 
   2  -7  12       73.75       79.51      2.02 o 
   3  -7  12      106.77      118.30      2.57 o 
  -6  -6  12       48.23       52.28      2.74 o 
  -5  -6  12       79.72       81.81      2.04 o 
  -4  -6  12      150.14      169.51      4.14 o 
  -3  -6  12       24.95       28.00      1.08 o 
  -2  -6  12       46.58       52.51      1.46 o 
  -1  -6  12        2.92        3.03      0.48 o 
   0  -6  12       50.37       50.25      1.39 o 
   1  -6  12       91.06       97.89      2.29 o 
   2  -6  12       30.88       34.91      1.33 o 
   3  -6  12        6.10        5.35      0.49 o 
   4  -6  12        1.10        1.09      0.34 o 
   5  -6  12        6.44        8.36      1.25 o 
  -7  -5  12      122.25      140.61      4.99 o 
  -6  -5  12      123.25      143.06      2.78 o 
  -5  -5  12       10.34       12.34      0.81 o 
  -4  -5  12      271.15      259.15      4.15 o 
  -3  -5  12       48.41       44.51      1.30 o 
  -2  -5  12       24.97       23.20      1.06 o 
  -1  -5  12        6.13        6.47      0.55 o 
   0  -5  12      188.24      180.20      2.62 o 
   1  -5  12      134.61      133.55      1.79 o 
   2  -5  12        9.59        8.62      0.53 o 
   3  -5  12       49.83       51.60      1.08 o 
   4  -5  12       34.42       34.02      0.98 o 
   5  -5  12       29.58       30.61      1.02 o 
   6  -5  12       11.81       10.18      0.68 o 
  -8  -4  12       17.17       21.34      1.62 o 
  -7  -4  12       17.02       17.58      0.97 o 
  -6  -4  12       26.51       24.43      1.03 o 
  -5  -4  12        0.13        0.09      0.25 o 
  -4  -4  12       98.13       96.17      1.76 o 
  -3  -4  12        7.43        5.91      0.39 o 
  -2  -4  12      279.41      248.88      2.95 o 
  -1  -4  12      370.24      327.16      4.16 o 
   0  -4  12        7.32        7.92      0.38 o 
   1  -4  12       69.92       72.19      0.93 o 
   2  -4  12       25.46       24.81      0.73 o 
   3  -4  12       72.94       71.35      1.31 o 
   4  -4  12       16.14       12.99      0.59 o 
   5  -4  12       26.14       23.96      0.83 o 
   6  -4  12       21.95       18.86      0.81 o 
   7  -4  12        6.92        5.68      0.71 o 
  -8  -3  12      101.64      104.94      2.30 o 
  -7  -3  12       45.45       44.10      1.18 o 
  -6  -3  12        2.19        2.56      0.34 o 
  -5  -3  12      158.06      150.97      2.89 o 
  -4  -3  12       53.18       46.48      0.94 o 
  -3  -3  12      142.23      122.12      1.70 o 
  -2  -3  12       38.35       41.20      0.83 o 
  -1  -3  12       57.42       58.39      1.15 o 
   0  -3  12      218.46      206.50      2.21 o 
   1  -3  12      254.53      230.43      2.26 o 
   2  -3  12        4.73        4.46      0.29 o 
   3  -3  12       20.40       19.14      0.51 o 
   4  -3  12       50.00       44.87      0.83 o 
   5  -3  12        4.44        3.69      0.33 o 
   6  -3  12       27.73       28.31      1.02 o 
   7  -3  12       12.10       13.60      0.76 o 
   8  -3  12       58.92       62.88      2.87 o 
  -9  -2  12        0.26       -0.50      0.50 o 
  -8  -2  12       17.47       19.78      0.96 o 
  -7  -2  12       23.01       22.59      0.96 o 
  -6  -2  12      137.34      132.70      2.49 o 
  -5  -2  12      143.52      136.96      4.33 o 
  -4  -2  12       14.92       21.56      0.78 o 
  -3  -2  12       35.22       37.96      0.80 o 
  -2  -2  12      411.06      380.18      4.27 o 
  -1  -2  12       16.94       16.12      0.54 o 
   0  -2  12      188.19      189.83      2.25 o 
   1  -2  12       19.58       18.56      0.47 o 
   2  -2  12       49.67       47.07      1.19 o 
   3  -2  12       86.45       78.59      1.39 o 
   4  -2  12      207.66      195.97      2.44 o 
   5  -2  12       78.24       69.48      1.24 o 
   6  -2  12       15.30       12.63      0.64 o 
   7  -2  12       27.60       25.22      0.86 o 
   8  -2  12      112.51      115.72      2.12 o 
  -9  -1  12       25.40       33.90      2.31 o 
  -8  -1  12       39.25       33.47      1.20 o 
  -7  -1  12       57.50       54.01      1.53 o 
  -6  -1  12       46.02       44.67      1.26 o 
  -5  -1  12      223.93      203.83      3.33 o 
  -4  -1  12      829.75      761.55      9.94 o 
  -3  -1  12      348.57      316.54      4.18 o 
  -2  -1  12      182.45      185.33      2.49 o 
  -1  -1  12       24.22       22.76      0.65 o 
   0  -1  12       49.03       53.99      1.03 o 
   1  -1  12       41.78       42.25      0.72 o 
   2  -1  12        0.17        0.22      0.14 o 
   3  -1  12      121.72      116.98      1.82 o 
   4  -1  12      138.91      136.14      2.39 o 
   5  -1  12       61.68       58.87      1.25 o 
   6  -1  12       19.32       17.89      0.88 o 
   7  -1  12       62.69       65.38      1.42 o 
   8  -1  12        9.67        9.79      0.64 o 
  -9   0  12        0.01        0.25      0.50 o 
  -8   0  12       58.75       60.62      1.61 o 
  -7   0  12      127.06      126.68      2.47 o 
  -6   0  12       64.15       60.74      1.76 o 
  -5   0  12      182.34      170.62      2.87 o 
  -4   0  12        6.87        8.57      0.69 o 
  -3   0  12       97.53       95.69      1.82 o 
  -2   0  12     1089.99     1010.32     19.46 o 
  -1   0  12     1085.56     1024.60     11.05 o 
   0   0  12      297.90      266.32      2.91 o 
   1   0  12      314.92      304.88      3.29 o 
   2   0  12       91.75       82.88      1.22 o 
   3   0  12        0.15        0.16      0.19 o 
   4   0  12        1.73        3.45      0.41 o 
   5   0  12       98.96       90.42      1.62 o 
   6   0  12      270.01      255.59      3.50 o 
   7   0  12        3.55        4.05      0.43 o 
   8   0  12       10.39       10.05      0.65 o 
  -8   1  12       39.25       36.72      1.54 o 
  -7   1  12       57.46       58.21      1.90 o 
  -6   1  12       46.04       44.63      1.27 o 
  -5   1  12      224.15      207.94      3.30 o 
  -4   1  12      829.11      767.13      9.93 o 
  -3   1  12      348.69      315.63      4.52 o 
  -2   1  12      182.19      185.03      2.56 o 
  -1   1  12       24.21       23.18      0.62 o 
   0   1  12       49.27       54.71      0.90 o 
   1   1  12       41.92       42.42      1.17 o 
   2   1  12        0.16        0.21      0.22 o 
   3   1  12      121.54      117.54      1.84 o 
   4   1  12      139.08      138.56      2.10 o 
   5   1  12       61.72       57.66      1.25 o 
   6   1  12       19.33       17.35      0.92 o 
   7   1  12       62.77       66.11      1.45 o 
   8   1  12        9.63        9.83      0.81 o 
  -8   2  12       17.46       20.23      1.15 o 
  -7   2  12       22.95       23.35      2.00 o 
  -6   2  12      137.73      131.40      3.07 o 
  -5   2  12      143.53      143.61      3.16 o 
  -4   2  12       14.89       22.23      0.81 o 
  -3   2  12       35.36       35.78      1.00 o 
  -2   2  12      410.72      370.63      5.19 o 
  -1   2  12       17.01       15.95      0.78 o 
   0   2  12      188.09      192.44      2.26 o 
   1   2  12       19.72       19.33      0.57 o 
   2   2  12       49.76       48.26      0.88 o 
   3   2  12       86.32       76.11      1.58 o 
   4   2  12      208.05      199.18      2.95 o 
   5   2  12       78.19       68.18      1.38 o 
   6   2  12       15.25       13.63      0.70 o 
   7   2  12       27.58       25.94      0.90 o 
   8   2  12      112.44      115.54      2.43 o 
  -8   3  12      101.81      104.53      2.87 o 
  -7   3  12       45.60       48.92      3.24 o 
  -6   3  12        2.18        2.57      0.53 o 
  -5   3  12      158.02      150.03      3.38 o 
  -4   3  12       53.30       49.56      1.62 o 
  -3   3  12      142.34      120.98      2.75 o 
  -2   3  12       38.17       40.07      1.39 o 
  -1   3  12       57.43       58.21      1.24 o 
   0   3  12      218.38      203.09      3.15 o 
   1   3  12      254.45      230.46      4.26 o 
   2   3  12        4.76        4.35      0.37 o 
   3   3  12       20.40       19.91      0.77 o 
   4   3  12       50.03       44.19      1.22 o 
   5   3  12        4.42        3.93      0.40 o 
   6   3  12       27.76       28.40      0.92 o 
   7   3  12       12.11       13.07      0.86 o 
   8   3  12       58.91       60.26      3.12 o 
  -8   4  12       17.14       18.34      2.00 o 
  -7   4  12       17.08       18.53      2.25 o 
  -6   4  12       26.62       25.82      1.28 o 
  -5   4  12        0.14        0.00      0.37 o 
  -4   4  12       98.06       93.74      2.40 o 
  -3   4  12        7.44        6.72      0.87 o 
  -2   4  12      279.44      251.35      8.42 o 
  -1   4  12      370.61      325.52      5.79 o 
   0   4  12        7.26        7.80      0.72 o 
   1   4  12       69.69       71.21      2.24 o 
   2   4  12       25.64       26.06      0.88 o 
   3   4  12       72.99       72.50      1.77 o 
   4   4  12       16.17       14.99      1.30 o 
   5   4  12       26.17       25.24      1.00 o 
   6   4  12       22.03       19.81      0.97 o 
   7   4  12        6.86        4.93      0.69 o 
  -7   5  12      122.02      141.49      5.24 o 
  -6   5  12      123.20      134.21      3.66 o 
  -5   5  12       10.27       10.28      1.01 o 
  -4   5  12      271.31      245.23      5.38 o 
  -3   5  12       48.54       41.72      2.87 o 
  -2   5  12       24.97       22.12      1.15 o 
  -1   5  12        6.06        5.21      1.62 o 
   0   5  12      188.75      170.72      3.93 o 
   1   5  12      134.65      131.29      3.17 o 
   2   5  12        9.55        7.76      0.87 o 
   3   5  12       49.71       50.55      3.62 o 
   4   5  12       34.54       37.24      1.59 o 
   5   5  12       29.63       31.72      1.54 o 
   6   5  12       11.86       11.79      0.87 o 
  -5   6  12       79.70       81.79      2.73 o 
  -4   6  12      150.25      169.23      4.23 o 
  -3   6  12       24.83       26.47      1.41 o 
  -2   6  12       46.51       45.84      1.85 o 
  -1   6  12        2.93        4.17      0.66 o 
   0   6  12       50.39       47.47      2.00 o 
   1   6  12       91.02       95.07      3.87 o 
   2   6  12       30.86       33.32      2.12 o 
   3   6  12        6.09        5.17      0.75 o 
   4   6  12        1.12        0.62      0.62 o 
   5   6  12        6.43        8.61      1.37 o 
  -2   7  12       29.70       31.89      1.93 o 
  -1   7  12       29.67       34.42      1.63 o 
   0   7  12        9.72       11.22      2.56 o 
   1   7  12       13.95       11.23      1.50 o 
   2   7  12       73.61       78.93      2.60 o 
   3   7  12      106.80      121.27      4.74 o 
  -2  -7  13       10.71        9.86      1.37 o 
  -1  -7  13       29.40       35.56      2.25 o 
   0  -7  13       70.39       84.97      3.62 o 
   1  -7  13       79.85       94.43      2.69 o 
   2  -7  13        5.23        5.86      1.12 o 
  -5  -6  13       53.64       61.94      2.18 o 
  -4  -6  13        8.53        7.22      1.32 o 
  -3  -6  13       71.27       76.02      1.87 o 
  -2  -6  13        6.78        7.29      0.75 o 
  -1  -6  13       18.62       19.20      0.93 o 
   0  -6  13       24.98       25.63      1.52 o 
   1  -6  13        2.25        3.80      0.50 o 
   2  -6  13       10.62       10.91      0.67 o 
   3  -6  13       15.61       17.84      0.84 o 
   4  -6  13        2.68        3.38      0.50 o 
  -6  -5  13        8.09        7.76      1.31 o 
  -5  -5  13       24.69       23.45      1.09 o 
  -4  -5  13       11.82       12.22      0.79 o 
  -3  -5  13       21.50       17.52      0.88 o 
  -2  -5  13        9.47       10.71      0.74 o 
  -1  -5  13       27.83       26.75      1.22 o 
   0  -5  13       18.97       18.97      0.70 o 
   1  -5  13       81.51       82.84      1.67 o 
   2  -5  13       38.87       42.80      1.09 o 
   3  -5  13       19.24       16.47      0.89 o 
   4  -5  13       31.99       30.87      0.97 o 
   5  -5  13        8.96        9.55      0.62 o 
   6  -5  13       41.77       46.18      1.76 o 
  -7  -4  13        6.84        8.86      1.37 o 
  -6  -4  13       27.00       27.70      1.41 o 
  -5  -4  13        0.19        0.35      0.28 o 
  -4  -4  13      113.84      111.86      2.32 o 
  -3  -4  13       68.03       64.42      1.19 o 
  -2  -4  13      103.02       89.93      1.45 o 
  -1  -4  13       20.53       20.04      0.70 o 
   0  -4  13       44.69       41.64      0.89 o 
   1  -4  13       46.04       51.76      0.91 o 
   2  -4  13       30.92       29.90      0.75 o 
   3  -4  13        5.25        4.56      0.38 o 
   4  -4  13       54.26       54.24      1.21 o 
   5  -4  13        9.91       10.32      0.64 o 
   6  -4  13       30.42       36.74      1.08 o 
   7  -4  13       28.99       28.45      1.87 o 
  -8  -3  13        4.09        4.24      1.00 o 
  -7  -3  13       33.03       36.02      1.26 o 
  -6  -3  13        6.04        6.17      0.60 o 
  -5  -3  13        4.24        4.74      0.49 o 
  -4  -3  13      188.88      177.50      2.58 o 
  -3  -3  13       33.44       23.24      0.74 o 
  -2  -3  13       26.73       31.35      0.86 o 
  -1  -3  13       34.50       32.54      0.84 o 
   0  -3  13     1107.64     1035.67     10.12 o 
   1  -3  13      395.66      368.80      3.65 o 
   2  -3  13        3.88        2.59      0.33 o 
   3  -3  13       27.62       25.89      0.63 o 
   4  -3  13       38.99       39.09      0.81 o 
   5  -3  13      100.34       95.79      1.58 o 
   6  -3  13       58.05       62.41      1.26 o 
   7  -3  13       35.69       37.33      1.12 o 
  -8  -2  13       42.39       45.61      1.46 o 
  -7  -2  13       27.71       30.03      1.13 o 
  -6  -2  13       58.49       52.94      2.16 o 
  -5  -2  13      186.11      166.93      2.90 o 
  -4  -2  13      202.59      189.45      2.69 o 
  -3  -2  13      230.08      208.43      3.19 o 
  -2  -2  13      105.37      102.49      1.70 o 
  -1  -2  13        1.88        1.53      0.29 o 
   0  -2  13        0.57        0.41      0.20 o 
   1  -2  13      285.02      280.85      2.88 o 
   2  -2  13      274.74      248.66      2.89 o 
   3  -2  13      508.37      472.79      5.00 o 
   4  -2  13       21.44       21.40      0.95 o 
   5  -2  13       77.39       74.46      1.48 o 
   6  -2  13        6.78        8.19      0.56 o 
   7  -2  13       15.21       15.96      0.95 o 
   8  -2  13       34.61       36.58      1.50 o 
  -9  -1  13        8.17        8.23      1.25 o 
  -8  -1  13       27.46       33.73      1.54 o 
  -7  -1  13        4.69        2.83      0.45 o 
  -6  -1  13      105.39      104.60      2.16 o 
  -5  -1  13       35.62       33.70      1.10 o 
  -4  -1  13      232.31      222.34      3.54 o 
  -3  -1  13      801.64      745.54      8.46 o 
  -2  -1  13       54.07       56.20      1.12 o 
  -1  -1  13      130.64      125.18      1.88 o 
   0  -1  13      264.71      240.07      3.62 o 
   1  -1  13      570.93      538.16      5.52 o 
   2  -1  13        7.57        8.79      0.43 o 
   3  -1  13      264.55      256.67      3.34 o 
   4  -1  13        2.03        2.72      0.64 o 
   5  -1  13       99.06       99.30      1.74 o 
   6  -1  13       49.43       50.45      1.31 o 
   7  -1  13        2.30        2.64      0.39 o 
   8  -1  13       21.69       23.97      1.24 o 
  -9   0  13        0.16        1.12      0.62 o 
  -8   0  13        1.57        1.22      0.36 o 
  -7   0  13        0.47        0.68      0.33 o 
  -6   0  13        0.36       -0.15      0.33 o 
  -5   0  13       36.18       35.08      1.08 o 
  -4   0  13       63.43       55.84      2.22 o 
  -3   0  13       48.06       42.55      1.15 o 
  -2   0  13      244.85      222.35      2.99 o 
  -1   0  13      125.12      121.40      1.84 o 
   0   0  13        2.62        3.30      0.31 o 
   1   0  13      621.10      588.57      7.17 o 
   2   0  13       95.80       87.20      1.48 o 
   3   0  13        8.46        8.28      0.48 o 
   4   0  13        0.96        2.12      0.34 o 
   5   0  13       28.87       31.55      0.92 o 
   6   0  13        0.08        0.62      0.25 o 
   7   0  13       21.94       22.68      0.83 o 
   8   0  13        7.11        6.73      0.62 o 
  -9   1  13        8.20        7.74      1.25 o 
  -8   1  13       27.58       27.55      1.37 o 
  -7   1  13        4.62        3.80      0.66 o 
  -6   1  13      105.35      102.89      2.11 o 
  -5   1  13       35.56       35.31      1.76 o 
  -4   1  13      232.41      223.41      3.52 o 
  -3   1  13      801.76      742.77      9.68 o 
  -2   1  13       54.27       57.82      1.34 o 
  -1   1  13      130.77      127.64      1.85 o 
   0   1  13      264.83      240.10      3.51 o 
   1   1  13      570.95      544.76      6.21 o 
   2   1  13        7.56        9.05      0.48 o 
   3   1  13      264.66      259.85      3.37 o 
   4   1  13        2.04        2.97      0.32 o 
   5   1  13       98.84       97.71      2.50 o 
   6   1  13       49.49       48.94      1.21 o 
   7   1  13        2.32        2.47      0.37 o 
   8   1  13       21.67       24.99      1.31 o 
  -8   2  13       42.29       42.87      1.72 o 
  -7   2  13       27.74       30.98      1.41 o 
  -6   2  13       58.46       53.27      1.81 o 
  -5   2  13      186.13      163.37      3.55 o 
  -4   2  13      202.87      192.16      4.74 o 
  -3   2  13      230.46      205.08      3.25 o 
  -2   2  13      105.19      104.38      2.08 o 
  -1   2  13        1.89        2.01      0.22 o 
   0   2  13        0.57        0.44      0.27 o 
   1   2  13      284.95      279.81      3.57 o 
   2   2  13      274.68      252.56      3.41 o 
   3   2  13      508.42      479.66      6.50 o 
   4   2  13       21.46       21.33      0.73 o 
   5   2  13       77.63       74.62      1.51 o 
   6   2  13        6.71        7.63      0.71 o 
   7   2  13       15.19       15.76      0.79 o 
   8   2  13       34.61       36.81      2.25 o 
  -8   3  13        4.07        4.99      1.12 o 
  -7   3  13       33.03       33.97      1.50 o 
  -6   3  13        6.04        7.50      0.83 o 
  -5   3  13        4.19        4.70      0.62 o 
  -4   3  13      188.89      178.23      3.77 o 
  -3   3  13       33.55       22.99      1.56 o 
  -2   3  13       26.62       31.51      0.95 o 
  -1   3  13       34.66       32.11      0.84 o 
   0   3  13     1107.43     1033.71     11.27 o 
   1   3  13      396.47      367.03      4.03 o 
   2   3  13        3.87        2.32      0.31 o 
   3   3  13       27.60       26.72      0.91 o 
   4   3  13       39.14       38.27      2.36 o 
   5   3  13      100.37       98.53      2.11 o 
   6   3  13       58.15       63.05      1.42 o 
   7   3  13       35.77       37.45      1.48 o 
  -7   4  13        6.87       11.54      1.01 o 
  -6   4  13       27.13       29.37      2.43 o 
  -5   4  13        0.19        0.62      0.44 o 
  -4   4  13      113.72      113.55      4.49 o 
  -3   4  13       68.23       63.97      2.43 o 
  -2   4  13      103.19       91.06      2.31 o 
  -1   4  13       20.64       20.60      0.76 o 
   0   4  13       44.53       39.87      1.22 o 
   1   4  13       45.92       52.68      1.32 o 
   2   4  13       30.95       30.62      0.87 o 
   3   4  13        5.27        4.37      0.45 o 
   4   4  13       54.23       55.21      1.48 o 
   5   4  13        9.87       11.69      0.79 o 
   6   4  13       30.45       35.05      1.28 o 
   7   4  13       29.05       29.57      2.25 o 
  -6   5  13        8.12        5.49      1.12 o 
  -5   5  13       24.51       25.45      2.00 o 
  -4   5  13       11.88       11.98      1.50 o 
  -3   5  13       21.50       19.00      1.23 o 
  -2   5  13        9.48        8.93      0.88 o 
  -1   5  13       27.85       27.17      1.28 o 
   0   5  13       19.05       17.81      1.05 o 
   1   5  13       81.33       81.85      3.49 o 
   2   5  13       38.84       41.74      1.59 o 
   3   5  13       19.18       16.85      1.10 o 
   4   5  13       32.12       32.35      1.50 o 
   5   5  13        8.97       10.91      0.79 o 
   6   5  13       41.76       50.60      1.93 o 
  -4   6  13        8.51        6.55      0.87 o 
  -3   6  13       71.15       71.80      2.47 o 
  -2   6  13        6.78        7.06      0.88 o 
  -1   6  13       18.60       18.93      1.23 o 
   0   6  13       24.99       25.47      1.43 o 
   1   6  13        2.24        2.37      0.75 o 
   2   6  13       10.71       10.16      0.97 o 
   3   6  13       15.71       17.48      1.24 o 
   4   6  13        2.67        3.53      0.71 o 
  -2   7  13       10.71       10.73      1.62 o 
  -1   7  13       29.26       38.05      2.50 o 
   1   7  13       79.89       90.08      4.12 o 
   2   7  13        5.25        2.87      0.87 o 
   1  -7  14       10.96       11.23      1.50 o 
  -4  -6  14       80.64       91.36      2.21 o 
  -3  -6  14        5.63        4.96      0.60 o 
  -2  -6  14       12.78       11.65      0.81 o 
  -1  -6  14       13.93       16.04      1.10 o 
   0  -6  14        4.01        5.27      0.71 o 
   1  -6  14       40.00       47.01      1.76 o 
   2  -6  14      110.95      126.68      3.22 o 
   3  -6  14      135.69      150.95      2.98 o 
  -5  -5  14        5.75        6.99      0.83 o 
  -4  -5  14       18.45       21.65      1.24 o 
  -3  -5  14       34.59       33.53      1.15 o 
  -2  -5  14        5.21        5.07      0.55 o 
  -1  -5  14       40.16       44.15      1.32 o 
   0  -5  14       15.16       16.55      0.83 o 
   1  -5  14       48.46       50.88      1.41 o 
   2  -5  14        3.53        2.13      0.38 o 
   3  -5  14       50.65       57.21      1.56 o 
   4  -5  14       85.92       91.81      1.81 o 
   5  -5  14       21.24       23.65      1.05 o 
  -6  -4  14        4.08        3.58      0.71 o 
  -5  -4  14      111.16      113.83      3.04 o 
  -4  -4  14       19.72       21.69      0.94 o 
  -3  -4  14       18.30       16.60      0.99 o 
  -2  -4  14      102.12       88.03      1.63 o 
  -1  -4  14      135.62      113.58      2.26 o 
   0  -4  14       48.95       43.44      1.44 o 
   1  -4  14      115.21      114.05      1.89 o 
   2  -4  14      249.13      242.81      3.18 o 
   3  -4  14       14.62       16.72      1.20 o 
   4  -4  14        2.15        2.32      0.32 o 
   5  -4  14        8.45        7.34      0.70 o 
   6  -4  14       39.49       40.70      1.36 o 
  -7  -3  14       89.16       99.23      2.25 o 
  -6  -3  14       28.94       24.22      1.00 o 
  -5  -3  14        5.01        6.27      0.58 o 
  -4  -3  14        2.54        2.84      0.36 o 
  -3  -3  14       54.96       47.02      1.10 o 
  -2  -3  14       97.67       88.66      1.60 o 
  -1  -3  14       83.12       78.57      1.70 o 
   0  -3  14      250.97      234.89      3.15 o 
   1  -3  14      351.56      320.14      6.06 o 
   2  -3  14       57.20       58.87      1.09 o 
   3  -3  14        9.01       10.86      0.74 o 
   4  -3  14       15.95       17.15      0.58 o 
   5  -3  14       35.31       32.42      0.77 o 
   6  -3  14        6.28        7.14      0.56 o 
   7  -3  14       10.08       10.73      1.37 o 
  -8  -2  14       12.15       11.98      1.37 o 
  -7  -2  14       36.53       39.46      1.32 o 
  -6  -2  14        0.42        0.56      0.48 o 
  -5  -2  14       31.45       25.80      0.98 o 
  -4  -2  14      113.15      102.12      2.06 o 
  -3  -2  14      119.02      105.17      1.80 o 
  -2  -2  14       22.29       18.55      0.65 o 
  -1  -2  14       28.75       23.26      0.86 o 
   0  -2  14        0.18        0.37      0.25 o 
   1  -2  14        3.98        3.40      0.32 o 
   2  -2  14      297.49      282.75      3.22 o 
   3  -2  14        2.72        2.39      0.27 o 
   4  -2  14       28.37       30.35      1.00 o 
   5  -2  14       27.01       23.99      0.81 o 
   6  -2  14        4.68        5.52      0.50 o 
   7  -2  14       30.13       31.84      1.02 o 
  -8  -1  14       20.10       21.42      1.03 o 
  -7  -1  14        2.35        1.63      0.56 o 
  -6  -1  14       16.64       17.88      0.89 o 
  -5  -1  14       35.50       34.70      1.15 o 
  -4  -1  14       18.73       16.69      0.77 o 
  -3  -1  14       63.06       60.89      1.21 o 
  -2  -1  14      293.21      276.91      3.60 o 
  -1  -1  14      144.75      129.09      1.94 o 
   0  -1  14       72.05       63.42      1.22 o 
   1  -1  14      832.11      801.64     11.56 o 
   2  -1  14       49.14       47.65      0.93 o 
   3  -1  14        3.48        3.30      0.34 o 
   4  -1  14      302.62      286.18      4.64 o 
   5  -1  14      133.50      121.05      2.06 o 
   6  -1  14       97.90      103.97      2.29 o 
   7  -1  14       19.62       20.03      1.01 o 
  -8   0  14        5.18        5.78      1.05 o 
  -7   0  14      126.80      122.59      2.49 o 
  -6   0  14        0.88        0.55      0.57 o 
  -5   0  14        9.20        9.84      0.69 o 
  -4   0  14       69.88       65.45      2.05 o 
  -3   0  14       54.51       42.97      1.17 o 
  -2   0  14      557.15      503.77      6.99 o 
  -1   0  14     1777.39     1702.08     22.17 o 
   0   0  14      837.02      805.91      8.95 o 
   1   0  14      593.81      555.68      7.52 o 
   2   0  14        7.41        6.47      0.79 o 
   3   0  14        0.84        0.89      0.23 o 
   4   0  14       24.61       24.68      0.98 o 
   5   0  14       92.73       79.65      1.56 o 
   6   0  14        0.03       -0.02      0.23 o 
   7   0  14      154.47      153.52      2.57 o 
  -8   1  14       20.15       21.09      1.75 o 
  -7   1  14        2.30        1.93      0.53 o 
  -6   1  14       16.64       18.84      0.89 o 
  -5   1  14       35.53       35.86      1.75 o 
  -4   1  14       18.84       15.52      0.79 o 
  -3   1  14       63.23       61.82      1.69 o 
  -2   1  14      293.51      277.52      4.14 o 
  -1   1  14      144.88      127.66      2.12 o 
   0   1  14       72.01       62.83      1.73 o 
   1   1  14      832.86      796.20      7.96 o 
   2   1  14       49.14       49.41      1.20 o 
   3   1  14        3.48        4.12      0.39 o 
   4   1  14      302.91      282.51      3.77 o 
   5   1  14      133.63      125.94      3.38 o 
   6   1  14       98.02      100.48      1.88 o 
   7   1  14       19.66       20.85      0.84 o 
  -8   2  14       12.20       14.85      1.75 o 
  -7   2  14       36.58       39.49      1.63 o 
  -6   2  14        0.43        0.09      0.62 o 
  -5   2  14       31.21       24.18      1.62 o 
  -4   2  14      113.39      101.21      2.03 o 
  -3   2  14      118.72      105.37      2.38 o 
  -2   2  14       22.22       20.31      0.76 o 
  -1   2  14       28.76       23.68      0.71 o 
   0   2  14        0.18        0.32      0.20 o 
   1   2  14        3.98        3.87      0.36 o 
   2   2  14      297.31      278.21      3.98 o 
   3   2  14        2.76        3.14      0.40 o 
   4   2  14       28.54       29.38      1.03 o 
   5   2  14       27.11       24.48      0.84 o 
   6   2  14        4.67        6.07      0.68 o 
   7   2  14       30.25       31.38      1.03 o 
  -7   3  14       89.08       97.01      2.77 o 
  -6   3  14       29.09       24.53      1.28 o 
  -5   3  14        5.03        5.54      0.66 o 
  -4   3  14        2.56        2.19      0.56 o 
  -3   3  14       54.76       46.12      1.81 o 
  -2   3  14       97.64       88.65      2.27 o 
  -1   3  14       83.17       81.15      1.63 o 
   0   3  14      250.78      235.69      3.11 o 
   1   3  14      351.14      321.17      4.06 o 
   2   3  14       57.35       60.86      1.26 o 
   3   3  14        9.01       11.40      0.83 o 
   4   3  14       16.01       18.25      1.01 o 
   5   3  14       35.31       30.62      1.40 o 
   6   3  14        6.26        6.01      0.86 o 
  -7   4  14        9.43       14.10      1.62 o 
  -6   4  14        4.04        4.25      0.71 o 
  -5   4  14      111.17      116.59      3.74 o 
  -4   4  14       19.55       21.17      1.68 o 
  -3   4  14       18.41       17.26      1.25 o 
  -2   4  14      102.25       84.82      2.27 o 
  -1   4  14      135.75      120.61      2.19 o 
   0   4  14       48.99       47.17      1.21 o 
   1   4  14      115.57      113.27      3.31 o 
   2   4  14      249.19      244.23      3.36 o 
   3   4  14       14.54       15.35      0.97 o 
   4   4  14        2.13        2.73      0.48 o 
   5   4  14        8.44        8.38      0.83 o 
   6   4  14       39.63       42.98      1.71 o 
  -5   5  14        5.72        7.11      1.25 o 
  -4   5  14       18.40       21.71      1.87 o 
  -3   5  14       34.69       33.31      2.25 o 
  -2   5  14        5.22        3.78      0.62 o 
  -1   5  14       40.16       42.16      1.87 o 
   0   5  14       15.16       13.14      1.01 o 
   1   5  14       48.56       44.67      2.50 o 
   2   5  14        3.52        2.99      1.00 o 
   3   5  14       50.55       58.37      3.06 o 
   4   5  14       85.97       88.87      4.43 o 
   5   5  14       21.27       26.68      1.45 o 
  -3   6  14        5.66        4.80      0.75 o 
  -2   6  14       12.67       13.02      1.10 o 
  -1   6  14       13.87       15.08      1.56 o 
   0   6  14        4.00        2.61      0.57 o 
   1   6  14       40.02       45.29      2.62 o 
   2   6  14      111.25      122.48      3.26 o 
   3   6  14      135.56      158.08      5.37 o 
   4   6  14        6.23        9.61      1.50 o 
  -1   7  14        7.96       10.36      1.50 o 
  -3  -6  15        7.25        8.36      1.37 o 
  -2  -6  15       10.77       11.16      1.25 o 
  -1  -6  15        4.65        4.42      0.75 o 
   0  -6  15        8.55       10.37      0.97 o 
   2  -6  15        7.06        8.61      1.37 o 
   3  -6  15        0.44        1.00      0.62 o 
  -5  -5  15       47.29       56.52      2.87 o 
  -4  -5  15       44.71       43.12      1.42 o 
  -3  -5  15       39.97       44.77      1.87 o 
  -2  -5  15        5.32        5.28      0.87 o 
  -1  -5  15        8.70        7.42      0.83 o 
   0  -5  15       27.97       25.45      1.24 o 
   1  -5  15        1.76        1.28      0.48 o 
   2  -5  15       33.96       33.32      1.41 o 
   3  -5  15       68.85       74.94      3.49 o 
   4  -5  15       22.12       21.13      0.89 o 
  -5  -4  15       24.95       22.37      1.28 o 
  -4  -4  15        0.34       -0.20      0.37 o 
  -3  -4  15       70.45       65.64      1.70 o 
  -2  -4  15       34.48       35.56      1.12 o 
  -1  -4  15        5.71        5.11      0.53 o 
   0  -4  15       41.60       41.50      1.78 o 
   1  -4  15       62.47       64.50      3.99 o 
   2  -4  15       93.22       95.52      2.04 o 
   3  -4  15       36.71       38.56      0.94 o 
   4  -4  15       21.01       21.32      0.83 o 
   5  -4  15        4.03        5.24      0.51 o 
  -7  -3  15       11.72       14.35      1.50 o 
  -6  -3  15       28.20       33.98      1.22 o 
  -5  -3  15        0.48        0.02      0.27 o 
  -4  -3  15       35.27       35.21      1.17 o 
  -3  -3  15        2.07        2.89      0.41 o 
  -2  -3  15        9.70        8.70      0.56 o 
  -1  -3  15      130.74      116.29      2.28 o 
   0  -3  15       35.04       31.13      0.84 o 
   1  -3  15       35.51       32.81      1.05 o 
   2  -3  15      151.30      135.30      2.77 o 
   3  -3  15      120.58      124.67      1.83 o 
   4  -3  15        5.14        4.83      0.38 o 
   5  -3  15       80.61       78.77      1.42 o 
   6  -3  15       38.25       42.64      1.17 o 
  -7  -2  15       38.93       42.68      1.76 o 
  -6  -2  15       45.42       43.99      1.39 o 
  -5  -2  15       52.72       50.56      1.82 o 
  -4  -2  15       37.19       31.84      1.11 o 
  -3  -2  15       49.06       43.88      1.67 o 
  -2  -2  15      106.63       93.45      1.65 o 
  -1  -2  15       24.04       24.09      0.89 o 
   0  -2  15       90.75       88.43      1.56 o 
   1  -2  15       83.22       81.11      1.71 o 
   2  -2  15      406.90      379.94      4.69 o 
   3  -2  15      527.57      510.26      5.41 o 
   4  -2  15      210.91      204.39      2.62 o 
   5  -2  15       83.82       75.88      1.56 o 
   6  -2  15       27.37       25.18      0.92 o 
  -7  -1  15        2.64        2.29      0.45 o 
  -6  -1  15        9.52        9.44      0.71 o 
  -5  -1  15        1.62        1.44      0.46 o 
  -4  -1  15       18.66       16.43      0.79 o 
  -3  -1  15        7.84        6.21      0.56 o 
  -2  -1  15       78.15       66.45      1.31 o 
  -1  -1  15        1.88        1.47      0.31 o 
   0  -1  15       88.36       90.97      1.57 o 
   1  -1  15      174.54      169.61      3.13 o 
   2  -1  15      722.98      705.32      7.16 o 
   3  -1  15      190.88      181.87      2.35 o 
   4  -1  15       67.80       66.86      1.40 o 
   5  -1  15      167.44      159.51      3.48 o 
   6  -1  15       26.62       27.71      0.92 o 
   7  -1  15       10.43       13.10      1.50 o 
  -8   0  15       12.46       18.22      1.87 o 
  -7   0  15        3.93        4.73      0.75 o 
  -6   0  15        0.39        0.16      0.37 o 
  -5   0  15        0.23       -0.21      0.40 o 
  -4   0  15        0.18       -0.04      0.34 o 
  -3   0  15       20.21       14.13      0.77 o 
  -2   0  15        4.59        2.34      0.40 o 
  -1   0  15       66.80       58.93      1.30 o 
   0   0  15        1.53        4.75      0.37 o 
   1   0  15       93.90       93.23      2.13 o 
   2   0  15        2.24        1.47      0.28 o 
   3   0  15        0.89        0.64      0.24 o 
   4   0  15        7.81        6.40      0.53 o 
   5   0  15        9.52        8.62      0.59 o 
   6   0  15      445.87      455.75      5.75 o 
   7   0  15       23.76       24.06      1.37 o 
  -7   1  15        2.65        2.50      0.62 o 
  -6   1  15        9.57       10.51      0.74 o 
  -5   1  15        1.60        0.91      0.35 o 
  -4   1  15       18.67       16.34      0.79 o 
  -3   1  15        7.80        6.07      0.53 o 
  -2   1  15       78.32       65.85      1.53 o 
  -1   1  15        1.94        1.65      0.27 o 
   0   1  15       88.40       89.45      2.18 o 
   1   1  15      174.71      170.87      2.45 o 
   2   1  15      722.64      710.26     12.83 o 
   3   1  15      190.83      177.64      3.02 o 
   4   1  15       67.65       66.82      1.66 o 
   5   1  15      167.14      157.99      2.52 o 
   6   1  15       26.67       27.92      0.93 o 
   7   1  15       10.48       13.35      1.62 o 
  -7   2  15       39.03       40.53      1.72 o 
  -6   2  15       45.41       48.01      1.76 o 
  -5   2  15       52.79       50.06      1.76 o 
  -4   2  15       37.26       34.42      1.15 o 
  -3   2  15       49.18       44.04      1.56 o 
  -2   2  15      106.54       91.60      1.87 o 
  -1   2  15       24.01       25.01      0.76 o 
   0   2  15       90.61       88.49      1.60 o 
   1   2  15       83.24       78.21      2.16 o 
   2   2  15      406.90      382.80      5.40 o 
   3   2  15      527.86      503.11      7.00 o 
   4   2  15      210.91      199.29      3.41 o 
   5   2  15       83.87       77.20      1.60 o 
   6   2  15       27.36       26.75      0.93 o 
   7   2  15        9.98       15.72      1.62 o 
  -6   3  15       28.23       34.77      1.58 o 
  -5   3  15        0.48        0.12      0.56 o 
  -4   3  15       35.37       32.20      1.40 o 
  -3   3  15        2.08        1.36      0.39 o 
  -2   3  15        9.71        7.92      0.75 o 
  -1   3  15      130.91      119.93      1.93 o 
   0   3  15       35.19       32.22      1.05 o 
   1   3  15       35.52       35.77      1.17 o 
   2   3  15      151.73      140.24      2.21 o 
   3   3  15      120.58      121.49      2.37 o 
   4   3  15        5.08        4.08      0.50 o 
   5   3  15       80.65       77.58      3.08 o 
   6   3  15       38.27       41.44      1.71 o 
  -6   4  15       16.90       19.96      1.87 o 
  -5   4  15       25.04       26.47      1.37 o 
  -4   4  15        0.33       -0.12      0.37 o 
  -3   4  15       70.33       68.98      2.10 o 
  -2   4  15       34.54       33.39      2.43 o 
  -1   4  15        5.74        6.26      0.54 o 
   0   4  15       41.67       41.02      1.17 o 
   1   4  15       62.31       64.85      1.93 o 
   2   4  15       93.32       98.34      2.18 o 
   3   4  15       36.56       38.15      2.93 o 
   4   4  15       21.07       21.53      1.14 o 
   5   4  15        4.02        5.47      0.75 o 
  -4   5  15       44.84       46.04      2.74 o 
  -3   5  15       40.13       40.80      2.50 o 
  -2   5  15        5.28        6.61      1.12 o 
  -1   5  15        8.72        8.35      0.88 o 
   0   5  15       27.99       26.08      1.32 o 
   1   5  15        1.75        1.37      0.62 o 
   2   5  15       33.85       33.70      1.50 o 
   3   5  15       68.74       73.61      3.37 o 
   4   5  15       22.13       20.59      2.00 o 
  -2   6  15       10.73       11.98      1.62 o 
  -1   6  15        4.66        4.76      0.94 o 
   0   6  15        8.49        9.23      1.37 o 
   1   6  15       19.86       18.54      1.32 o 
   2   6  15        7.06       11.13      1.06 o 
   3   6  15        0.43        0.00      0.62 o 
  -1  -6  16       21.87       23.46      2.00 o 
  -4  -5  16       23.00       22.71      1.87 o 
  -3  -5  16       22.17       27.07      1.13 o 
  -2  -5  16        2.37        1.75      0.81 o 
  -1  -5  16        7.07        8.35      1.50 o 
   0  -5  16        0.22        0.00      0.44 o 
   1  -5  16       73.86       74.08      2.29 o 
   2  -5  16      110.65      118.16      4.37 o 
   3  -5  16      106.58      106.93      4.12 o 
   4  -5  16       51.84       51.40      2.74 o 
  -4  -4  16        3.71        2.48      0.58 o 
  -3  -4  16        7.61        6.84      0.67 o 
  -2  -4  16      105.34      112.17      1.98 o 
  -1  -4  16       30.91       33.84      1.30 o 
   0  -4  16        3.32        1.81      0.53 o 
   1  -4  16      147.81      144.62      3.40 o 
   2  -4  16       23.96       23.80      0.96 o 
   3  -4  16        9.01        9.36      0.72 o 
   4  -4  16        3.07        3.68      0.49 o 
   5  -4  16       41.75       48.04      2.62 o 
  -6  -3  16        4.66        3.12      0.87 o 
  -5  -3  16       54.09       55.93      1.58 o 
  -4  -3  16        0.29        0.30      0.42 o 
  -3  -3  16        0.26        0.12      0.23 o 
  -2  -3  16        8.42        6.44      0.50 o 
  -1  -3  16       28.22       24.58      1.15 o 
   0  -3  16        4.23        3.97      0.45 o 
   1  -3  16       25.58       26.32      1.00 o 
   2  -3  16        8.99        7.88      0.53 o 
   3  -3  16       62.10       72.55      1.67 o 
   4  -3  16       59.09       62.22      1.25 o 
   5  -3  16      125.89      132.78      2.04 o 
   6  -3  16      115.88      118.53      4.24 o 
  -6  -2  16        2.02        2.82      0.51 o 
  -5  -2  16       46.42       45.12      1.36 o 
  -4  -2  16        6.02        4.96      0.53 o 
  -3  -2  16       69.88       65.13      1.60 o 
  -2  -2  16       22.33       21.71      1.01 o 
  -1  -2  16       64.94       64.10      1.56 o 
   0  -2  16       45.30       45.94      1.09 o 
   1  -2  16       80.54       80.87      1.75 o 
   2  -2  16       15.27       15.12      0.72 o 
   3  -2  16       61.92       62.01      1.48 o 
   4  -2  16       48.00       52.49      1.10 o 
   5  -2  16       24.10       23.97      0.82 o 
   6  -2  16       48.79       54.16      1.93 o 
  -7  -1  16       30.37       35.68      2.25 o 
  -6  -1  16      145.65      160.45      3.02 o 
  -5  -1  16       26.86       24.84      1.33 o 
  -4  -1  16       17.43       15.98      0.88 o 
  -3  -1  16       77.70       77.04      1.75 o 
  -2  -1  16       64.88       62.10      1.29 o 
  -1  -1  16       20.92       21.00      0.84 o 
   0  -1  16      107.32       96.58      1.68 o 
   1  -1  16      103.59       97.98      1.97 o 
   2  -1  16      110.26      110.87      2.22 o 
   3  -1  16      127.49      124.61      1.84 o 
   4  -1  16       64.74       62.30      1.37 o 
   5  -1  16       14.47       14.18      1.37 o 
   6  -1  16       20.41       19.74      1.30 o 
  -7   0  16        3.69        2.73      1.56 o 
  -6   0  16       32.65       32.75      1.22 o 
  -5   0  16       39.46       44.19      1.36 o 
  -4   0  16       80.97       79.12      1.82 o 
  -3   0  16        1.41        0.56      0.49 o 
  -2   0  16        0.00        0.19      0.23 o 
  -1   0  16       32.04       36.07      0.99 o 
   0   0  16      123.69      120.52      1.94 o 
   1   0  16      445.27      416.40      6.03 o 
   2   0  16       70.35       68.82      1.58 o 
   3   0  16       22.38       21.23      0.84 o 
   4   0  16       50.37       51.06      1.22 o 
   5   0  16      237.35      248.84      3.55 o 
   6   0  16       68.29       66.14      1.51 o 
  -6   1  16      146.00      155.00      3.69 o 
  -5   1  16       26.86       28.12      1.08 o 
  -4   1  16       17.42       16.72      0.89 o 
  -3   1  16       77.64       75.16      1.73 o 
  -2   1  16       64.98       58.30      1.48 o 
  -1   1  16       21.01       20.73      0.84 o 
   0   1  16      107.21       95.18      1.67 o 
   1   1  16      103.36      101.91      1.73 o 
   2   1  16      110.22      108.55      2.14 o 
   3   1  16      127.47      128.10      3.31 o 
   4   1  16       64.77       63.60      1.42 o 
   5   1  16       14.49       12.81      0.99 o 
   6   1  16       20.51       17.58      1.01 o 
  -6   2  16        2.06        2.75      0.62 o 
  -5   2  16       46.40       41.13      1.62 o 
  -4   2  16        6.11        6.55      0.71 o 
  -3   2  16       69.96       68.69      3.04 o 
  -2   2  16       22.35       22.26      0.86 o 
  -1   2  16       65.10       63.42      1.53 o 
   0   2  16       45.28       45.18      1.06 o 
   1   2  16       80.60       82.14      1.51 o 
   2   2  16       15.26       18.92      0.97 o 
   3   2  16       61.93       62.11      1.86 o 
   4   2  16       47.97       50.27      1.44 o 
   5   2  16       24.13       21.79      1.46 o 
   6   2  16       48.97       52.31      2.43 o 
  -6   3  16        4.70        2.50      0.87 o 
  -5   3  16       54.13       56.76      1.97 o 
  -4   3  16        0.30        0.19      0.35 o 
  -3   3  16        0.25        0.62      0.50 o 
  -2   3  16        8.36        7.41      0.75 o 
  -1   3  16       28.07       26.59      0.83 o 
   0   3  16        4.24        5.28      0.53 o 
   1   3  16       25.64       29.53      0.87 o 
   2   3  16        9.07        7.88      0.71 o 
   3   3  16       61.99       71.59      1.73 o 
   4   3  16       59.16       62.04      1.65 o 
   5   3  16      125.91      131.62      2.71 o 
  -5   4  16        7.05        9.48      1.25 o 
  -4   4  16        3.76        3.07      0.62 o 
  -3   4  16        7.55        6.41      0.75 o 
  -2   4  16      105.33      111.15      5.61 o 
  -1   4  16       30.95       30.96      3.06 o 
   0   4  16        3.32        2.15      0.40 o 
   1   4  16      147.93      146.49      4.30 o 
   2   4  16       23.80       23.68      1.15 o 
   3   4  16        8.98        9.94      0.96 o 
   4   4  16        3.09        4.64      0.53 o 
   5   4  16       41.77       46.29      2.50 o 
  -3   5  16       22.05       27.57      2.12 o 
  -2   5  16        2.36        1.37      0.75 o 
  -1   5  16        7.03        7.66      0.87 o 
   0   5  16        0.22       -0.50      0.50 o 
   1   5  16       73.70       74.61      3.37 o 
   3   5  16      106.70      113.41      4.49 o 
  -1   6  16       21.96       25.70      2.00 o 
   2   6  16       31.98       27.07      2.12 o 
  -3  -5  17       31.96       37.80      2.37 o 
  -2  -5  17       37.98       37.64      1.68 o 
  -1  -5  17       31.23       32.42      1.50 o 
   0  -5  17        9.00        7.38      0.88 o 
   1  -5  17        0.56        0.87      0.62 o 
  -3  -4  17       21.34       23.78      1.05 o 
  -2  -4  17        7.69        7.10      0.54 o 
  -1  -4  17       12.75       11.51      0.85 o 
   0  -4  17       26.88       23.39      1.24 o 
   1  -4  17       11.99       12.45      1.06 o 
   2  -4  17        8.65        7.75      0.67 o 
   3  -4  17       14.97       13.47      0.86 o 
   4  -4  17       28.54       34.19      1.50 o 
  -5  -3  17       41.51       46.66      2.37 o 
  -4  -3  17        4.90        4.74      0.57 o 
  -3  -3  17        0.30        0.84      0.30 o 
  -2  -3  17       45.62       47.39      1.18 o 
  -1  -3  17       37.80       35.46      1.18 o 
   0  -3  17       30.02       29.73      1.32 o 
   1  -3  17       57.34       52.46      1.44 o 
   2  -3  17       50.64       50.02      1.42 o 
   3  -3  17       13.12       15.95      0.78 o 
   4  -3  17        0.95        1.05      0.33 o 
   5  -3  17       48.93       54.01      1.53 o 
  -6  -2  17        2.25        0.25      0.62 o 
  -5  -2  17        5.58        7.93      1.22 o 
  -4  -2  17       35.66       36.30      1.24 o 
  -3  -2  17       60.94       57.24      1.55 o 
  -2  -2  17       20.22       23.77      0.81 o 
  -1  -2  17       26.77       27.04      1.01 o 
   0  -2  17       36.86       36.41      0.98 o 
   1  -2  17        0.27        0.04      0.29 o 
   2  -2  17       25.90       25.72      0.98 o 
   3  -2  17       68.41       64.76      1.40 o 
   4  -2  17      102.74      101.94      1.72 o 
   5  -2  17      124.55      124.27      1.97 o 
  -6  -1  17       30.89       34.17      1.27 o 
  -5  -1  17       20.49       20.94      0.96 o 
  -4  -1  17       61.97       62.04      1.63 o 
  -3  -1  17        6.47        4.23      0.49 o 
  -2  -1  17       94.27       85.20      1.87 o 
  -1  -1  17       24.75       27.71      1.47 o 
   0  -1  17      162.64      161.24      2.86 o 
   1  -1  17       76.54       72.31      1.68 o 
   2  -1  17        6.51        5.59      0.50 o 
   3  -1  17       78.65       82.91      1.62 o 
   4  -1  17        9.70       10.90      0.92 o 
   5  -1  17       38.39       39.61      1.44 o 
   6  -1  17       11.58       15.47      1.75 o 
  -7   0  17       66.10       75.36      3.37 o 
  -6   0  17      281.47      307.82      4.96 o 
  -5   0  17       15.37       18.16      1.00 o 
  -4   0  17        0.82        0.31      0.31 o 
  -3   0  17       16.82       11.94      0.77 o 
  -2   0  17      128.14      116.97      2.57 o 
  -1   0  17       61.33       60.96      1.49 o 
   0   0  17       48.50       43.56      1.57 o 
   1   0  17       51.06       55.15      1.39 o 
   2   0  17       30.42       34.46      1.10 o 
   3   0  17        0.30        0.50      0.29 o 
   4   0  17        1.62        2.04      0.36 o 
   5   0  17       31.24       28.99      1.12 o 
   6   0  17        6.03        7.86      1.37 o 
  -6   1  17       30.98       29.60      2.12 o 
  -5   1  17       20.47       21.58      1.06 o 
  -4   1  17       62.06       65.91      1.67 o 
  -3   1  17        6.48        4.60      0.55 o 
  -2   1  17       94.35       83.75      1.89 o 
  -1   1  17       24.65       29.29      0.87 o 
   0   1  17      162.81      160.90      2.43 o 
   1   1  17       76.72       73.77      1.68 o 
   2   1  17        6.51        5.26      0.53 o 
   3   1  17       78.54       81.07      2.25 o 
   4   1  17        9.68        9.84      0.71 o 
   5   1  17       38.36       38.46      1.13 o 
  -5   2  17        5.57        7.81      0.94 o 
  -4   2  17       35.78       37.79      1.58 o 
  -3   2  17       61.13       58.71      2.66 o 
  -2   2  17       20.39       24.94      0.96 o 
  -1   2  17       26.64       27.83      0.85 o 
   0   2  17       36.84       37.19      1.15 o 
   1   2  17        0.29        0.22      0.23 o 
   2   2  17       25.89       28.30      0.98 o 
   3   2  17       68.51       62.70      1.94 o 
   4   2  17      102.87      105.52      2.26 o 
   5   2  17      124.62      125.72      2.93 o 
  -5   3  17       41.43       47.79      1.88 o 
  -4   3  17        4.93        4.01      0.66 o 
  -3   3  17        0.31        0.90      0.81 o 
  -2   3  17       45.50       46.88      2.25 o 
  -1   3  17       37.87       35.27      0.98 o 
   0   3  17       30.02       29.59      0.89 o 
   1   3  17       57.23       55.85      1.93 o 
   2   3  17       50.66       50.48      1.68 o 
   3   3  17       13.28       16.60      2.25 o 
   4   3  17        0.93        0.99      0.33 o 
   5   3  17       48.82       51.65      2.87 o 
  -5   4  17       34.14       43.54      2.37 o 
  -4   4  17        4.13        6.86      1.12 o 
  -3   4  17       21.31       26.05      2.25 o 
  -2   4  17        7.77        7.09      0.79 o 
  -1   4  17       12.68       10.12      0.92 o 
   0   4  17       26.83       25.63      2.50 o 
   1   4  17       11.94       14.26      1.19 o 
   2   4  17        8.63        8.24      0.79 o 
   3   4  17       15.04       15.01      1.10 o 
   4   4  17       28.61       34.89      2.81 o 
  -1   5  17       31.31       30.25      1.68 o 
   0   5  17        9.06        9.23      1.37 o 
   1   5  17        0.57        0.25      0.50 o 
   3   5  17      141.74      159.95      5.37 o 
  -3  -4  18       33.52       34.28      1.59 o 
  -2  -4  18        1.82        2.44      0.40 o 
  -1  -4  18       20.12       23.99      0.91 o 
   0  -4  18       24.12       22.93      1.28 o 
   1  -4  18       48.16       48.72      1.85 o 
   2  -4  18       18.12       15.72      1.62 o 
   3  -4  18       17.74       21.09      1.24 o 
  -4  -3  18       33.62       36.31      2.12 o 
  -3  -3  18       32.06       33.89      1.20 o 
  -2  -3  18       35.33       33.66      1.02 o 
  -1  -3  18       18.51       17.77      0.93 o 
   0  -3  18       40.86       39.08      1.59 o 
   1  -3  18        4.54        6.26      0.61 o 
   2  -3  18      101.75      109.67      2.28 o 
   3  -3  18        1.43        0.96      0.34 o 
   4  -3  18        1.00        0.00      0.50 o 
  -5  -2  18        7.65        7.11      1.12 o 
  -4  -2  18       16.39       16.87      1.17 o 
  -3  -2  18       13.36       13.48      0.86 o 
  -2  -2  18       20.91       25.33      1.06 o 
  -1  -2  18       32.21       36.42      1.18 o 
   0  -2  18       19.92       22.67      1.02 o 
   1  -2  18        6.25        5.59      0.53 o 
   2  -2  18      123.09      120.91      2.42 o 
   3  -2  18       99.26      102.45      1.93 o 
   4  -2  18       27.24       28.88      1.10 o 
   5  -2  18       15.22       16.22      1.75 o 
  -5  -1  18       26.66       31.35      1.22 o 
  -4  -1  18       64.75       72.40      1.82 o 
  -3  -1  18       38.60       43.35      1.34 o 
  -2  -1  18       48.18       47.43      1.36 o 
  -1  -1  18       16.63       16.75      0.83 o 
   0  -1  18       19.35       19.92      1.20 o 
   1  -1  18       35.11       34.53      1.13 o 
   2  -1  18       27.06       28.13      1.03 o 
   3  -1  18       14.44       16.15      0.94 o 
   4  -1  18       38.62       39.31      1.11 o 
   5  -1  18       20.28       25.08      2.00 o 
  -6   0  18      146.84      173.80      5.74 o 
  -5   0  18      170.07      181.05      5.59 o 
  -4   0  18       45.98       44.57      1.38 o 
  -3   0  18       21.63       21.67      1.60 o 
  -2   0  18        2.64        2.12      0.40 o 
  -1   0  18       54.20       47.71      1.36 o 
   0   0  18        6.69        8.63      0.56 o 
   1   0  18       13.06       11.97      0.94 o 
   2   0  18        0.28        0.00      0.26 o 
   3   0  18        5.82        5.14      0.55 o 
   4   0  18        3.96        3.16      0.62 o 
   5   0  18        7.26        8.36      1.37 o 
  -5   1  18       26.72       30.00      1.45 o 
  -4   1  18       64.93       72.20      3.07 o 
  -3   1  18       38.61       43.90      1.64 o 
  -2   1  18       48.21       44.76      1.34 o 
  -1   1  18       16.67       17.22      0.86 o 
   0   1  18       19.47       20.57      0.75 o 
   1   1  18       34.93       33.47      1.10 o 
   2   1  18       26.90       28.92      1.03 o 
   3   1  18       14.40       15.53      0.89 o 
   4   1  18       38.72       41.15      1.63 o 
   5   1  18       20.21       25.08      2.00 o 
  -4   2  18       16.40       18.18      1.25 o 
  -3   2  18       13.31       15.79      0.91 o 
  -2   2  18       20.85       24.06      1.21 o 
  -1   2  18       32.26       36.69      1.20 o 
   0   2  18       19.85       20.21      0.89 o 
   1   2  18        6.26        6.28      0.80 o 
   2   2  18      123.29      121.80      3.27 o 
   3   2  18       99.12      103.17      2.69 o 
   4   2  18       27.21       28.39      1.37 o 
   5   2  18       15.22       16.97      1.87 o 
  -4   3  18       33.64       37.56      2.12 o 
  -3   3  18       32.05       32.70      1.49 o 
  -2   3  18       35.41       33.01      1.45 o 
  -1   3  18       18.44       21.26      1.10 o 
   0   3  18       40.84       42.85      1.12 o 
   1   3  18        4.54        6.65      0.75 o 
   2   3  18      101.79      105.94      2.73 o 
   3   3  18        1.46        1.40      0.48 o 
  -3   4  18       33.48       35.43      2.12 o 
  -2   4  18        1.82        2.48      0.57 o 
  -1   4  18       20.07       25.90      1.28 o 
   0   4  18       24.20       21.80      1.50 o 
   1   4  18       48.19       49.78      1.76 o 
   2   4  18       18.04       20.09      1.62 o 
   3   4  18       17.75       19.09      1.87 o 
  -1  -4  19       48.73       50.66      2.50 o 
  -3  -3  19        1.73        4.24      1.00 o 
  -2  -3  19       26.85       28.35      1.55 o 
  -1  -3  19        1.60        1.62      0.36 o 
   0  -3  19       31.86       36.74      1.93 o 
   1  -3  19       48.95       49.79      1.88 o 
   2  -3  19       13.33       14.22      1.50 o 
   3  -3  19       27.79       29.82      2.00 o 
  -4  -2  19        4.05        3.12      0.87 o 
  -3  -2  19       47.27       52.49      2.98 o 
  -2  -2  19       42.71       47.37      1.44 o 
  -1  -2  19       56.98       53.24      1.31 o 
   0  -2  19       12.47       12.83      1.01 o 
   1  -2  19        1.67        2.08      0.42 o 
   2  -2  19       14.56       14.99      0.89 o 
   3  -2  19       38.42       39.18      2.25 o 
  -4  -1  19      139.50      153.01      3.02 o 
  -3  -1  19      100.48      107.50      2.35 o 
  -2  -1  19       15.06       15.28      0.91 o 
  -1  -1  19       33.09       37.87      1.09 o 
   0  -1  19       13.69       14.36      0.86 o 
   1  -1  19       17.88       15.01      0.93 o 
   2  -1  19        3.78        4.50      0.53 o 
   3  -1  19       11.93       11.17      0.79 o 
  -5   0  19       20.76       18.84      1.87 o 
  -4   0  19       11.36       13.33      1.33 o 
  -3   0  19        3.99        2.76      0.45 o 
  -2   0  19        0.84        1.32      0.37 o 
  -1   0  19       44.03       39.81      2.74 o 
   0   0  19        1.98        2.53      0.60 o 
   1   0  19       47.43       57.26      1.89 o 
   2   0  19       72.64       73.67      2.10 o 
   3   0  19        4.25        3.81      0.50 o 
  -4   1  19      139.24      153.14      3.36 o 
  -3   1  19      100.23      108.60      2.34 o 
  -2   1  19       15.01       18.84      0.98 o 
  -1   1  19       33.00       39.11      1.25 o 
   0   1  19       13.74       13.74      0.92 o 
   1   1  19       17.90       17.15      1.19 o 
   2   1  19        3.77        4.23      0.53 o 
   3   1  19       11.95       11.40      0.79 o 
  -3   2  19       47.16       53.70      3.18 o 
  -2   2  19       42.88       49.64      1.46 o 
  -1   2  19       57.02       55.33      1.54 o 
   0   2  19       12.36       12.66      0.81 o 
   1   2  19        1.68        2.54      0.53 o 
   2   2  19       14.53       15.83      0.91 o 
   3   2  19       38.37       40.46      1.63 o 
  -3   3  19        1.71        4.12      1.00 o 
  -2   3  19       26.81       27.56      1.40 o 
  -1   3  19        1.60        1.43      0.53 o 
   0   3  19       31.94       36.54      1.09 o 
   1   3  19       48.87       52.67      1.76 o 
   2   3  19       13.34       13.54      0.86 o 
   3   3  19       27.74       32.56      2.12 o 
  -2   4  19       13.76       13.72      1.50 o 
   0   4  19       18.31       20.05      1.24 o 
   1   4  19       25.38       30.19      2.00 o 
  -1  -3  20       57.16       70.12      3.24 o 
  -2  -2  20       89.29      105.06      4.24 o 
  -1  -2  20      217.24      254.64      4.22 o 
   0  -2  20       47.39       56.52      2.74 o 
   1  -2  20       58.61       64.21      3.06 o 
  -3  -1  20       27.39       32.44      2.25 o 
  -2  -1  20       41.22       43.63      1.42 o 
  -1  -1  20        2.01        1.98      0.42 o 
   0  -1  20        2.74        1.81      0.54 o 
   1  -1  20       32.27       37.68      1.27 o 
   2  -1  20        6.44        8.36      1.25 o 
  -3   0  20        0.18        0.31      0.81 o 
  -2   0  20       11.26        8.00      0.80 o 
  -1   0  20        0.57        0.62      0.35 o 
   0   0  20        7.41        7.91      0.79 o 
   1   0  20        0.17        0.58      0.36 o 
   2   0  20       15.92       16.10      1.62 o 
  -4   1  20      109.29      141.99      4.99 o 
  -3   1  20       27.30       31.44      2.12 o 
  -2   1  20       41.11       43.92      2.00 o 
  -1   1  20        2.01        2.89      0.48 o 
   0   1  20        2.76        3.16      0.62 o 
   1   1  20       32.22       34.48      1.22 o 
   2   1  20        6.44        6.11      1.00 o 
  -2   2  20       89.31       99.70      2.86 o 
  -1   2  20      217.02      254.08      4.26 o 
   0   2  20       47.18       54.00      1.35 o 
   1   2  20       58.51       64.26      2.99 o 
   2   2  20        8.35        8.73      1.25 o 
   0   3  20       72.27       74.49      3.49 o 
   1   3  20       67.53       81.35      3.37 o 
   0  -1  21       28.27       31.94      2.12 o 
  -1   0  21       40.87       49.03      2.74 o 
   1   0  21        2.62        5.12      1.00 o 
  -1   1  21       60.58       70.49      3.37 o 
                                                 
